# Supplementary material for: Acidic Stress Triggers Sodium-Coupled Bicarbonate Transport and Promotes Survival in A375 Human Melanoma Cells
Source: Sci Rep. 2019 May 2;9:6858. doi: 10.1038/s41598-019-43262-y (PMC6497716; doi:10.1038/s41598-019-43262-y)
Supplement: Supplementary file 1 — Dataset 1 [file 41598_2019_43262_MOESM1_ESM.zip]

Archive with 11 entries (10 files):
- 原始檔/
- 原始檔/A375 Cl-Free HCO3-CO2 NH42SO4 Prepulses-1.aed
- 原始檔/A375 Cl-Free HCO3-CO2 NH42SO4 Prepulses-1.txt
- 原始檔/A375 Cl-Free HCO3-CO2 NH42SO4 Prepulses-2.aed
- 原始檔/A375 Cl-Free HCO3-CO2 NH42SO4 Prepulses-2.txt
- 原始檔/A375 Cl-Free HCO3-CO2 NH42SO4 Prepulses-3.aed
- 原始檔/A375 Cl-Free HCO3-CO2 NH42SO4 Prepulses-3.txt
- 原始檔/A375 Cl-Free HCO3-CO2 NH42SO4 Prepulses-4.aed
- 原始檔/A375 Cl-Free HCO3-CO2 NH42SO4 Prepulses-4.txt
- 原始檔/A375 Cl-Free HCO3-CO2 NH42SO4 Prepulses-5.aed
- 原始檔/A375 Cl-Free HCO3-CO2 NH42SO4 Prepulses-5.txt
