# Supplementary material for: Acidic Stress Triggers Sodium-Coupled Bicarbonate Transport and Promotes Survival in A375 Human Melanoma Cells
Source: Sci Rep. 2019 May 2;9:6858. doi: 10.1038/s41598-019-43262-y (PMC6497716; doi:10.1038/s41598-019-43262-y)
Supplement: Supplementary file 1 — Dataset 1 [file 41598_2019_43262_MOESM1_ESM.zip › 原始檔/A375 Cl-Free HCO3-CO2 NH42SO4 Prepulses-1.txt]

DT301 ADC 5	DT301 ADC 5	DT301 ADC 6	DT301 ADC 6	Linear Ratio	Linear Ratio
Time Seconds	Signal Volts	Time Seconds	Signal Volts	Time Seconds	Ratio Abs.
0	4.166	0	0.815	0	5.114
1	4.150	1	0.812	1	5.112
2	4.130	2	0.807	2	5.120
3	4.111	3	0.802	3	5.125
4	4.100	4	0.798	4	5.138
5	4.080	5	0.793	5	5.145
6	4.067	6	0.788	6	5.160
7	4.046	7	0.784	7	5.159
8	4.028	8	0.780	8	5.164
9	4.010	9	0.772	9	5.192
10	3.985	10	0.769	10	5.183
11	3.963	11	0.762	11	5.201
12	3.943	12	0.757	12	5.208
13	3.924	13	0.753	13	5.212
14	3.903	14	0.747	14	5.222
15	3.881	15	0.739	15	5.249
16	3.856	16	0.735	16	5.248
17	3.838	17	0.729	17	5.261
18	3.816	18	0.725	18	5.261
19	3.797	19	0.719	19	5.281
20	3.812	20	0.726	20	5.249
21	3.755	21	0.711	21	5.283
22	3.732	22	0.704	22	5.302
23	3.717	23	0.697	23	5.331
24	3.697	24	0.695	24	5.318
25	3.680	25	0.689	25	5.341
26	3.659	26	0.684	26	5.352
27	3.641	27	0.678	27	5.367
28	3.619	28	0.673	28	5.379
29	3.606	29	0.668	29	5.397
30	3.585	30	0.663	30	5.410
31	3.566	31	0.660	31	5.401
32	3.551	32	0.655	32	5.426
33	3.528	33	0.649	33	5.433
34	3.512	34	0.645	34	5.443
35	3.493	35	0.640	35	5.454
36	3.469	36	0.635	36	5.467
37	3.457	37	0.630	37	5.487
38	3.438	38	0.627	38	5.484
39	3.430	39	0.622	39	5.512
40	3.412	40	0.617	40	5.528
41	3.398	41	0.615	41	5.528
42	3.379	42	0.608	42	5.558
43	3.367	43	0.602	43	5.589
44	3.348	44	0.599	44	5.585
45	3.337	45	0.598	45	5.580
46	3.324	46	0.594	46	5.597
47	3.304	47	0.588	47	5.617
48	3.287	48	0.583	48	5.638
49	3.265	49	0.578	49	5.649
50	3.247	50	0.575	50	5.650
51	3.229	51	0.571	51	5.655
52	3.208	52	0.565	52	5.673
53	3.190	53	0.561	53	5.682
54	3.172	54	0.556	54	5.701
55	3.150	55	0.549	55	5.738
56	3.129	56	0.546	56	5.727
57	3.113	57	0.539	57	5.780
58	3.092	58	0.536	58	5.772
59	3.074	59	0.530	59	5.799
60	3.059	60	0.526	60	5.813
61	3.039	61	0.522	61	5.816
62	3.023	62	0.518	62	5.832
63	3.008	63	0.514	63	5.853
64	2.992	64	0.508	64	5.888
65	2.978	65	0.504	65	5.905
66	2.964	66	0.502	66	5.908
67	2.947	67	0.498	67	5.916
68	2.932	68	0.493	68	5.949
69	2.916	69	0.490	69	5.956
70	2.898	70	0.485	70	5.981
71	2.881	71	0.480	71	6.000
72	2.861	72	0.476	72	6.008
73	2.849	73	0.473	73	6.026
74	2.834	74	0.469	74	6.047
75	2.820	75	0.465	75	6.064
76	2.802	76	0.460	76	6.097
77	2.782	77	0.458	77	6.077
78	2.765	78	0.453	78	6.101
79	2.745	79	0.448	79	6.126
80	2.733	80	0.444	80	6.155
81	2.720	81	0.440	81	6.183
82	2.704	82	0.438	82	6.171
83	2.688	83	0.431	83	6.232
84	2.669	84	0.422	84	6.322
85	2.641	85	0.415	85	6.362
86	2.640	86	0.414	86	6.375
87	3.589	87	0.620	87	5.785
88	3.706	88	0.646	88	5.739
89	3.704	89	0.667	89	5.556
90	3.673	90	0.648	90	5.672
91	3.652	91	0.642	91	5.687
92	3.635	92	0.635	92	5.723
93	3.622	93	0.631	93	5.740
94	3.605	94	0.629	94	5.731
95	3.591	95	0.624	95	5.753
96	3.574	96	0.620	96	5.762
97	3.558	97	0.616	97	5.776
98	3.548	98	0.614	98	5.776
99	3.536	99	0.612	99	5.780
100	3.520	100	0.609	100	5.781
101	3.498	101	0.601	101	5.822
102	3.481	102	0.596	102	5.839
103	3.457	103	0.591	103	5.845
104	3.444	104	0.588	104	5.858
105	3.427	105	0.584	105	5.871
106	3.409	106	0.577	106	5.908
107	3.403	107	0.577	107	5.902
108	3.383	108	0.573	108	5.908
109	3.374	109	0.570	109	5.917
110	3.359	110	0.566	110	5.933
111	3.333	111	0.562	111	5.934
112	3.317	112	0.557	112	5.955
113	3.301	113	0.552	113	5.977
114	3.286	114	0.550	114	5.974
115	3.271	115	0.545	115	6.004
116	3.248	116	0.540	116	6.017
117	3.229	117	0.536	117	6.030
118	3.214	118	0.532	118	6.047
119	3.202	119	0.527	119	6.080
120	3.186	120	0.523	120	6.087
121	3.176	121	0.521	121	6.090
122	3.169	122	0.519	122	6.108
123	3.164	123	0.517	123	6.115
124	3.154	124	0.516	124	6.117
125	3.124	125	0.499	125	6.259
126	3.040	126	0.480	126	6.329
127	3.441	127	0.566	127	6.084
128	3.457	128	0.569	128	6.072
129	3.445	129	0.566	129	6.087
130	3.416	130	0.558	130	6.125
131	3.396	131	0.556	131	6.110
132	3.386	132	0.558	132	6.072
133	3.388	133	0.572	133	5.925
134	3.353	134	0.549	134	6.103
135	3.585	135	0.814	135	4.405
136	4.134	136	1.362	136	3.037
137	3.537	137	0.772	137	4.584
138	2.898	138	0.619	138	4.678
139	0.033	139	0.029	139	1.113
140	-0.067	140	0.120	140	-0.556
141	-0.074	141	0.031	141	-2.347
142	-0.035	142	-0.038	142	0.938
143	0.266	143	0.109	143	2.442
144	3.051	144	0.548	144	5.568
145	2.970	145	0.630	145	4.716
146	2.655	146	0.397	146	6.681
147	2.553	147	0.367	147	6.964
148	2.484	148	0.352	148	7.061
149	2.408	149	0.335	149	7.185
150	2.332	150	0.320	150	7.292
151	2.270	151	0.307	151	7.402
152	2.210	152	0.294	152	7.506
153	2.420	153	0.553	153	4.374
154	2.803	154	0.971	154	2.887
155	2.525	155	0.720	155	3.504
156	2.513	156	0.742	156	3.384
157	2.095	157	0.658	157	3.182
158	0.213	158	0.205	158	1.040
159	0.129	159	0.127	159	1.012
160	0.180	160	0.178	160	1.010
161	0.247	161	0.252	161	0.981
162	0.315	162	0.307	162	1.027
163	0.271	163	0.280	163	0.966
164	0.180	164	0.180	164	1.004
165	0.230	165	0.231	165	0.996
166	1.788	166	0.489	166	3.655
167	2.957	167	0.715	167	4.134
168	1.865	168	0.438	168	4.259
169	4.274	169	0.971	169	4.403
170	3.766	170	1.028	170	3.664
171	3.360	171	0.722	171	4.654
172	3.087	172	0.460	172	6.705
173	3.144	173	0.485	173	6.488
174	3.432	174	0.538	174	6.383
175	3.019	175	0.442	175	6.832
176	3.273	176	0.500	176	6.550
177	3.655	177	0.568	177	6.438
178	3.925	178	0.623	178	6.297
179	4.567	179	0.755	179	6.049
180	5.182	180	0.873	180	5.933
181	5.191	181	0.896	181	5.796
182	5.173	182	0.878	182	5.890
183	5.175	183	0.876	183	5.908
184	5.205	184	0.887	184	5.871
185	5.168	185	0.876	185	5.897
186	5.160	186	0.874	186	5.903
187	5.157	187	0.873	187	5.906
188	5.158	188	0.872	188	5.913
189	5.160	189	0.873	189	5.910
190	5.159	190	0.873	190	5.911
191	5.158	191	0.871	191	5.924
192	5.163	192	0.870	192	5.936
193	5.173	193	0.871	193	5.939
194	5.180	194	0.875	194	5.920
195	5.377	195	0.931	195	5.778
196	5.191	196	0.876	196	5.924
197	5.188	197	0.875	197	5.930
198	5.185	198	0.873	198	5.937
199	5.197	199	0.876	199	5.931
200	5.725	200	0.984	200	5.821
201	5.564	201	0.950	201	5.859
202	5.206	202	0.876	202	5.943
203	5.202	203	0.874	203	5.953
204	5.203	204	0.873	204	5.964
205	5.203	205	0.871	205	5.971
206	5.198	206	0.872	206	5.958
207	5.214	207	0.878	207	5.937
208	5.213	208	0.873	208	5.971
209	5.215	209	0.876	209	5.952
210	5.217	210	0.874	210	5.969
211	5.224	211	0.876	211	5.966
212	5.233	212	0.875	212	5.978
213	5.237	213	0.875	213	5.985
214	5.249	214	0.879	214	5.972
215	5.247	215	0.878	215	5.978
216	5.267	216	0.881	216	5.978
217	5.250	217	0.878	217	5.982
218	5.295	218	0.886	218	5.979
219	5.264	219	0.881	219	5.975
220	5.265	220	0.878	220	5.994
221	5.272	221	0.881	221	5.980
222	5.278	222	0.882	222	5.981
223	5.287	223	0.883	223	5.989
224	5.291	224	0.884	224	5.984
225	5.323	225	0.889	225	5.986
226	5.367	226	0.900	226	5.962
227	5.348	227	0.894	227	5.983
228	5.340	228	0.893	228	5.977
229	5.340	229	0.892	229	5.989
230	5.353	230	0.893	230	5.998
231	5.361	231	0.895	231	5.987
232	5.372	232	0.898	232	5.984
233	5.381	233	0.899	233	5.986
234	5.394	234	0.900	234	5.992
235	5.401	235	0.904	235	5.978
236	5.406	236	0.901	236	5.999
237	5.411	237	0.903	237	5.994
238	5.421	238	0.904	238	5.999
239	5.422	239	0.905	239	5.989
240	5.429	240	0.904	240	6.008
241	5.433	241	0.906	241	5.999
242	5.438	242	0.906	242	6.000
243	5.441	243	0.904	243	6.017
244	5.448	244	0.906	244	6.011
245	5.449	245	0.907	245	6.009
246	5.462	246	0.909	246	6.008
247	5.448	247	0.908	247	5.999
248	5.453	248	0.907	248	6.011
249	5.449	249	0.908	249	5.998
250	5.455	250	0.907	250	6.013
251	5.448	251	0.908	251	6.000
252	5.444	252	0.906	252	6.006
253	5.449	253	0.905	253	6.024
254	5.447	254	0.905	254	6.022
255	5.447	255	0.906	255	6.012
256	5.447	256	0.904	256	6.027
257	5.448	257	0.906	257	6.015
258	5.450	258	0.903	258	6.037
259	5.441	259	0.904	259	6.022
260	5.435	260	0.901	260	6.032
261	5.435	261	0.901	261	6.033
262	5.436	262	0.900	262	6.042
263	5.432	263	0.899	263	6.042
264	5.430	264	0.898	264	6.049
265	5.425	265	0.899	265	6.035
266	5.426	266	0.899	266	6.036
267	5.438	267	0.900	267	6.039
268	5.437	268	0.898	268	6.053
269	5.430	269	0.897	269	6.051
270	5.420	270	0.898	270	6.039
271	5.428	271	0.896	271	6.061
272	5.426	272	0.897	272	6.046
273	5.431	273	0.899	273	6.042
274	5.430	274	0.896	274	6.063
275	5.427	275	0.897	275	6.054
276	5.430	276	0.897	276	6.053
277	5.430	277	0.898	277	6.049
278	5.462	278	0.903	278	6.048
279	5.791	279	0.972	279	5.957
280	5.751	280	0.965	280	5.960
281	5.467	281	0.903	281	6.055
282	5.458	282	0.903	282	6.047
283	5.452	283	0.902	283	6.044
284	5.453	284	0.900	284	6.059
285	5.450	285	0.899	285	6.061
286	5.447	286	0.898	286	6.068
287	5.446	287	0.897	287	6.068
288	5.447	288	0.898	288	6.066
289	5.450	289	0.899	289	6.062
290	5.450	290	0.897	290	6.076
291	5.452	291	0.897	291	6.078
292	5.454	292	0.898	292	6.075
293	5.448	293	0.897	293	6.072
294	5.442	294	0.895	294	6.078
295	5.446	295	0.896	295	6.076
296	5.443	296	0.896	296	6.078
297	5.442	297	0.897	297	6.068
298	5.440	298	0.898	298	6.055
299	5.437	299	0.892	299	6.099
300	5.439	300	0.894	300	6.084
301	5.442	301	0.894	301	6.086
302	5.437	302	0.893	302	6.089
303	5.438	303	0.894	303	6.084
304	5.432	304	0.893	304	6.082
305	5.432	305	0.894	305	6.077
306	5.432	306	0.892	306	6.093
307	5.428	307	0.891	307	6.088
308	5.434	308	0.892	308	6.093
309	5.431	309	0.892	309	6.089
310	5.430	310	0.891	310	6.093
311	5.435	311	0.892	311	6.096
312	5.437	312	0.894	312	6.081
313	5.426	313	0.893	313	6.079
314	5.429	314	0.890	314	6.099
315	5.425	315	0.892	315	6.085
316	5.420	316	0.889	316	6.096
317	5.421	317	0.890	317	6.094
318	5.415	318	0.889	318	6.089
319	5.409	319	0.887	319	6.095
320	5.413	320	0.887	320	6.105
321	5.410	321	0.886	321	6.105
322	5.408	322	0.885	322	6.108
323	5.404	323	0.886	323	6.101
324	5.406	324	0.885	324	6.106
325	5.404	325	0.885	325	6.106
326	5.398	326	0.884	326	6.105
327	5.397	327	0.882	327	6.118
328	5.403	328	0.881	328	6.129
329	5.398	329	0.884	329	6.104
330	5.404	330	0.885	330	6.106
331	5.397	331	0.884	331	6.105
332	5.407	332	0.885	332	6.107
333	5.488	333	0.904	333	6.068
334	5.519	334	0.910	334	6.066
335	5.447	335	0.895	335	6.087
336	5.430	336	0.888	336	6.113
337	5.503	337	0.904	337	6.087
338	5.811	338	0.963	338	6.035
339	6.075	339	1.009	339	6.019
340	5.534	340	0.908	340	6.093
341	5.403	341	0.884	341	6.112
342	5.398	342	0.882	342	6.117
343	5.400	343	0.883	343	6.117
344	5.400	344	0.883	344	6.117
345	5.398	345	0.883	345	6.112
346	5.400	346	0.883	346	6.113
347	5.404	347	0.884	347	6.112
348	5.403	348	0.883	348	6.115
349	5.403	349	0.884	349	6.111
350	5.400	350	0.883	350	6.116
351	5.396	351	0.882	351	6.114
352	5.401	352	0.882	352	6.122
353	5.398	353	0.882	353	6.117
354	5.398	354	0.883	354	6.110
355	5.394	355	0.881	355	6.124
356	5.393	356	0.881	356	6.121
357	5.396	357	0.881	357	6.128
358	5.400	358	0.880	358	6.137
359	5.398	359	0.880	359	6.134
360	5.398	360	0.882	360	6.124
361	5.402	361	0.881	361	6.128
362	5.400	362	0.880	362	6.137
363	5.402	363	0.881	363	6.133
364	5.401	364	0.882	364	6.123
365	5.405	365	0.880	365	6.139
366	5.405	366	0.882	366	6.131
367	5.412	367	0.881	367	6.140
368	5.417	368	0.882	368	6.140
369	5.420	369	0.884	369	6.133
370	5.419	370	0.882	370	6.144
371	5.417	371	0.881	371	6.148
372	5.422	372	0.882	372	6.150
373	5.416	373	0.880	373	6.152
374	5.408	374	0.881	374	6.140
375	5.415	375	0.881	375	6.149
376	5.413	376	0.881	376	6.148
377	5.414	377	0.879	377	6.159
378	5.410	378	0.879	378	6.153
379	5.411	379	0.879	379	6.155
380	5.406	380	0.879	380	6.149
381	5.406	381	0.879	381	6.153
382	5.405	382	0.878	382	6.157
383	5.406	383	0.878	383	6.156
384	5.408	384	0.877	384	6.164
385	5.404	385	0.879	385	6.145
386	5.411	386	0.878	386	6.164
387	5.409	387	0.879	387	6.151
388	5.408	388	0.878	388	6.163
389	5.408	389	0.878	389	6.157
390	5.406	390	0.879	390	6.151
391	5.404	391	0.875	391	6.175
392	5.403	392	0.878	392	6.156
393	5.408	393	0.877	393	6.168
394	5.414	394	0.877	394	6.175
395	5.426	395	0.880	395	6.165
396	5.436	396	0.882	396	6.163
397	5.451	397	0.884	397	6.164
398	5.460	398	0.887	398	6.157
399	5.461	399	0.885	399	6.170
400	5.453	400	0.884	400	6.170
401	5.449	401	0.884	401	6.161
402	5.447	402	0.883	402	6.166
403	5.440	403	0.881	403	6.173
404	5.435	404	0.881	404	6.169
405	5.434	405	0.879	405	6.180
406	5.434	406	0.879	406	6.181
407	5.432	407	0.878	407	6.187
408	5.430	408	0.878	408	6.181
409	5.429	409	0.878	409	6.184
410	5.431	410	0.877	410	6.193
411	5.431	411	0.877	411	6.193
412	5.432	412	0.878	412	6.185
413	5.439	413	0.877	413	6.201
414	5.437	414	0.877	414	6.199
415	5.444	415	0.876	415	6.213
416	5.440	416	0.877	416	6.203
417	5.441	417	0.877	417	6.204
418	5.452	418	0.877	418	6.214
419	5.453	419	0.877	419	6.216
420	5.450	420	0.878	420	6.209
421	5.447	421	0.879	421	6.195
422	5.444	422	0.877	422	6.212
423	5.442	423	0.875	423	6.216
424	5.443	424	0.878	424	6.198
425	5.443	425	0.877	425	6.206
426	5.442	426	0.877	426	6.207
427	5.440	427	0.878	427	6.198
428	5.437	428	0.879	428	6.186
429	5.442	429	0.875	429	6.216
430	5.445	430	0.877	430	6.209
431	5.441	431	0.877	431	6.206
432	5.440	432	0.877	432	6.204
433	5.438	433	0.877	433	6.203
434	5.440	434	0.877	434	6.205
435	5.439	435	0.876	435	6.206
436	5.445	436	0.877	436	6.205
437	5.460	437	0.881	437	6.199
438	5.478	438	0.883	438	6.201
439	5.503	439	0.889	439	6.190
440	5.520	440	0.892	440	6.188
441	5.546	441	0.897	441	6.184
442	5.571	442	0.901	442	6.182
443	5.571	443	0.902	443	6.174
444	5.561	444	0.900	444	6.176
445	5.563	445	0.901	445	6.172
446	5.569	446	0.904	446	6.162
447	5.575	447	0.906	447	6.155
448	5.544	448	0.897	448	6.184
449	5.497	449	0.888	449	6.192
450	5.461	450	0.881	450	6.195
451	5.454	451	0.880	451	6.197
452	5.451	452	0.880	452	6.194
453	5.447	453	0.879	453	6.200
454	5.445	454	0.879	454	6.195
455	5.442	455	0.878	455	6.196
456	5.438	456	0.876	456	6.207
457	5.437	457	0.876	457	6.204
458	5.444	458	0.874	458	6.231
459	5.449	459	0.876	459	6.219
460	5.450	460	0.875	460	6.228
461	5.453	461	0.876	461	6.228
462	5.461	462	0.878	462	6.220
463	5.458	463	0.878	463	6.219
464	5.462	464	0.880	464	6.205
465	5.457	465	0.877	465	6.219
466	5.457	466	0.877	466	6.223
467	5.460	467	0.877	467	6.222
468	5.456	468	0.875	468	6.236
469	5.459	469	0.876	469	6.230
470	5.458	470	0.877	470	6.225
471	5.455	471	0.877	471	6.222
472	5.458	472	0.877	472	6.221
473	5.455	473	0.878	473	6.213
474	5.453	474	0.876	474	6.224
475	5.454	475	0.878	475	6.209
476	5.454	476	0.878	476	6.214
477	5.449	477	0.879	477	6.201
478	5.448	478	0.878	478	6.206
479	5.449	479	0.878	479	6.205
480	5.450	480	0.878	480	6.207
481	5.451	481	0.879	481	6.202
482	5.454	482	0.879	482	6.208
483	5.452	483	0.877	483	6.215
484	5.444	484	0.877	484	6.211
485	5.446	485	0.879	485	6.199
486	5.447	486	0.877	486	6.209
487	5.447	487	0.878	487	6.201
488	5.443	488	0.877	488	6.205
489	5.444	489	0.878	489	6.201
490	5.445	490	0.877	490	6.210
491	5.439	491	0.876	491	6.209
492	5.444	492	0.875	492	6.221
493	5.443	493	0.878	493	6.202
494	5.447	494	0.878	494	6.201
495	5.445	495	0.878	495	6.203
496	5.449	496	0.877	496	6.211
497	5.451	497	0.879	497	6.202
498	5.455	498	0.880	498	6.202
499	5.462	499	0.880	499	6.204
500	5.465	500	0.880	500	6.212
501	5.469	501	0.884	501	6.187
502	5.475	502	0.883	502	6.199
503	5.482	503	0.885	503	6.195
504	5.487	504	0.886	504	6.196
505	5.486	505	0.885	505	6.200
506	5.482	506	0.886	506	6.189
507	5.480	507	0.883	507	6.207
508	5.470	508	0.883	508	6.194
509	5.466	509	0.882	509	6.195
510	5.460	510	0.881	510	6.196
511	5.459	511	0.880	511	6.206
512	5.454	512	0.879	512	6.204
513	5.453	513	0.877	513	6.216
514	5.449	514	0.879	514	6.200
515	5.447	515	0.878	515	6.202
516	5.445	516	0.877	516	6.207
517	5.444	517	0.875	517	6.219
518	5.446	518	0.876	518	6.215
519	5.441	519	0.875	519	6.218
520	5.447	520	0.877	520	6.207
521	5.445	521	0.876	521	6.218
522	5.441	522	0.878	522	6.198
523	5.443	523	0.876	523	6.216
524	5.440	524	0.874	524	6.222
525	5.435	525	0.874	525	6.222
526	5.434	526	0.870	526	6.243
527	5.441	527	0.874	527	6.222
528	5.435	528	0.875	528	6.208
529	5.439	529	0.874	529	6.224
530	5.439	530	0.874	530	6.225
531	5.434	531	0.876	531	6.204
532	5.436	532	0.875	532	6.216
533	5.436	533	0.876	533	6.209
534	5.439	534	0.876	534	6.212
535	5.439	535	0.877	535	6.204
536	5.435	536	0.874	536	6.216
537	5.437	537	0.877	537	6.202
538	5.442	538	0.876	538	6.215
539	5.445	539	0.875	539	6.219
540	5.443	540	0.876	540	6.214
541	5.444	541	0.875	541	6.221
542	5.443	542	0.875	542	6.220
543	5.442	543	0.875	543	6.220
544	5.438	544	0.875	544	6.212
545	5.440	545	0.875	545	6.218
546	5.441	546	0.877	546	6.206
547	5.440	547	0.873	547	6.228
548	5.440	548	0.875	548	6.215
549	5.437	549	0.875	549	6.210
550	5.444	550	0.875	550	6.222
551	5.444	551	0.875	551	6.222
552	5.435	552	0.875	552	6.209
553	5.440	553	0.874	553	6.223
554	5.440	554	0.875	554	6.218
555	5.440	555	0.876	555	6.213
556	5.443	556	0.874	556	6.229
557	5.443	557	0.877	557	6.208
558	5.442	558	0.876	558	6.211
559	5.444	559	0.875	559	6.221
560	5.444	560	0.877	560	6.207
561	5.446	561	0.876	561	6.213
562	5.447	562	0.877	562	6.211
563	5.446	563	0.876	563	6.218
564	5.445	564	0.876	564	6.219
565	5.446	565	0.876	565	6.219
566	5.447	566	0.876	566	6.221
567	5.450	567	0.878	567	6.205
568	5.458	568	0.879	568	6.211
569	5.465	569	0.880	569	6.213
570	5.466	570	0.881	570	6.205
571	5.472	571	0.879	571	6.225
572	5.472	572	0.880	572	6.215
573	5.471	573	0.881	573	6.212
574	5.470	574	0.880	574	6.213
575	5.464	575	0.880	575	6.206
576	5.459	576	0.880	576	6.202
577	5.454	577	0.878	577	6.209
578	5.455	578	0.878	578	6.214
579	5.452	579	0.878	579	6.211
580	5.449	580	0.877	580	6.212
581	5.448	581	0.877	581	6.211
582	5.447	582	0.878	582	6.201
583	5.449	583	0.875	583	6.227
584	5.450	584	0.875	584	6.226
585	5.450	585	0.875	585	6.228
586	5.448	586	0.874	586	6.234
587	5.452	587	0.876	587	6.225
588	5.451	588	0.875	588	6.233
589	5.450	589	0.875	589	6.226
590	5.448	590	0.876	590	6.221
591	5.451	591	0.875	591	6.229
592	5.450	592	0.876	592	6.225
593	5.452	593	0.876	593	6.221
594	5.457	594	0.877	594	6.226
595	5.457	595	0.875	595	6.234
596	5.457	596	0.876	596	6.227
597	5.460	597	0.876	597	6.235
598	5.463	598	0.877	598	6.229
599	5.471	599	0.877	599	6.235
600	5.477	600	0.879	600	6.231
601	5.485	601	0.880	601	6.231
602	5.490	602	0.881	602	6.232
603	5.493	603	0.882	603	6.228
604	5.495	604	0.884	604	6.217
605	5.502	605	0.884	605	6.223
606	5.509	606	0.886	606	6.219
607	5.505	607	0.884	607	6.230
608	5.508	608	0.883	608	6.237
609	5.497	609	0.883	609	6.223
610	5.499	610	0.881	610	6.241
611	5.492	611	0.880	611	6.241
612	5.489	612	0.880	612	6.240
613	5.480	613	0.878	613	6.243
614	5.475	614	0.877	614	6.242
615	5.475	615	0.876	615	6.248
616	5.472	616	0.876	616	6.244
617	5.473	617	0.878	617	6.234
618	5.468	618	0.877	618	6.238
619	5.468	619	0.877	619	6.238
620	5.466	620	0.874	620	6.255
621	5.459	621	0.875	621	6.236
622	5.464	622	0.874	622	6.252
623	5.464	623	0.876	623	6.238
624	5.466	624	0.875	624	6.250
625	5.460	625	0.874	625	6.249
626	5.464	626	0.875	626	6.244
627	5.460	627	0.872	627	6.259
628	5.455	628	0.871	628	6.263
629	5.453	629	0.871	629	6.260
630	5.458	630	0.871	630	6.267
631	5.456	631	0.872	631	6.256
632	5.458	632	0.873	632	6.252
633	5.462	633	0.872	633	6.264
634	5.462	634	0.873	634	6.257
635	5.457	635	0.873	635	6.252
636	5.461	636	0.874	636	6.249
637	5.462	637	0.875	637	6.245
638	5.455	638	0.873	638	6.253
639	5.458	639	0.871	639	6.263
640	5.459	640	0.872	640	6.261
641	5.458	641	0.873	641	6.255
642	5.456	642	0.871	642	6.261
643	5.458	643	0.872	643	6.256
644	5.456	644	0.873	644	6.249
645	5.463	645	0.874	645	6.251
646	5.455	646	0.873	646	6.250
647	5.461	647	0.873	647	6.253
648	5.461	648	0.873	648	6.257
649	5.464	649	0.872	649	6.266
650	5.463	650	0.874	650	6.252
651	5.458	651	0.874	651	6.243
652	5.459	652	0.877	652	6.226
653	5.460	653	0.873	653	6.255
654	5.460	654	0.874	654	6.249
655	5.459	655	0.872	655	6.261
656	5.457	656	0.873	656	6.251
657	5.462	657	0.874	657	6.251
658	5.457	658	0.874	658	6.245
659	5.456	659	0.874	659	6.245
660	5.460	660	0.872	660	6.259
661	5.461	661	0.873	661	6.259
662	5.457	662	0.872	662	6.259
663	5.455	663	0.874	663	6.245
664	5.454	664	0.871	664	6.259
665	5.452	665	0.873	665	6.246
666	5.451	666	0.870	666	6.266
667	5.451	667	0.872	667	6.251
668	5.449	668	0.872	668	6.247
669	5.447	669	0.873	669	6.239
670	5.443	670	0.873	670	6.235
671	5.445	671	0.871	671	6.252
672	5.440	672	0.873	672	6.234
673	5.440	673	0.871	673	6.246
674	5.437	674	0.873	674	6.226
675	5.443	675	0.874	675	6.229
676	5.446	676	0.871	676	6.250
677	5.444	677	0.873	677	6.237
678	5.447	678	0.873	678	6.239
679	5.453	679	0.874	679	6.243
680	5.456	680	0.875	680	6.232
681	5.457	681	0.875	681	6.234
682	5.458	682	0.874	682	6.246
683	5.455	683	0.874	683	6.242
684	5.451	684	0.874	684	6.234
685	5.451	685	0.874	685	6.236
686	5.447	686	0.874	686	6.233
687	5.447	687	0.874	687	6.235
688	5.446	688	0.873	688	6.237
689	5.444	689	0.874	689	6.230
690	5.444	690	0.871	690	6.250
691	5.445	691	0.874	691	6.231
692	5.439	692	0.872	692	6.237
693	5.442	693	0.871	693	6.250
694	5.438	694	0.875	694	6.215
695	5.440	695	0.873	695	6.230
696	5.439	696	0.872	696	6.234
697	5.436	697	0.871	697	6.241
698	5.436	698	0.873	698	6.224
699	5.436	699	0.871	699	6.240
700	5.438	700	0.869	700	6.254
701	5.433	701	0.870	701	6.246
702	5.436	702	0.870	702	6.251
703	5.437	703	0.872	703	6.236
704	5.437	704	0.871	704	6.240
705	5.434	705	0.870	705	6.249
706	5.436	706	0.870	706	6.246
707	5.438	707	0.871	707	6.240
708	5.436	708	0.871	708	6.238
709	5.436	709	0.872	709	6.231
710	5.430	710	0.870	710	6.238
711	5.438	711	0.870	711	6.252
712	5.436	712	0.871	712	6.239
713	5.436	713	0.871	713	6.238
714	5.436	714	0.872	714	6.234
715	5.434	715	0.871	715	6.239
716	5.443	716	0.873	716	6.232
717	5.435	717	0.871	717	6.240
718	5.435	718	0.872	718	6.236
719	5.437	719	0.873	719	6.231
720	5.435	720	0.871	720	6.241
721	5.435	721	0.871	721	6.242
722	5.433	722	0.873	722	6.225
723	5.436	723	0.870	723	6.251
724	5.438	724	0.870	724	6.250
725	5.441	725	0.872	725	6.242
726	5.446	726	0.873	726	6.239
727	5.440	727	0.873	727	6.232
728	5.439	728	0.872	728	6.238
729	5.435	729	0.871	729	6.242
730	5.437	730	0.869	730	6.255
731	5.433	731	0.869	731	6.254
732	5.430	732	0.865	732	6.278
733	5.437	733	0.872	733	6.235
734	5.436	734	0.871	734	6.241
735	5.438	735	0.872	735	6.234
736	5.440	736	0.871	736	6.245
737	5.443	737	0.872	737	6.240
738	5.440	738	0.873	738	6.235
739	5.452	739	0.873	739	6.246
740	5.460	740	0.874	740	6.244
741	5.460	741	0.875	741	6.242
742	5.468	742	0.877	742	6.235
743	5.470	743	0.878	743	6.230
744	5.474	744	0.878	744	6.233
745	5.470	745	0.879	745	6.225
746	5.468	746	0.878	746	6.228
747	5.465	747	0.876	747	6.237
748	5.460	748	0.876	748	6.233
749	5.460	749	0.875	749	6.242
750	5.456	750	0.874	750	6.242
751	5.454	751	0.875	751	6.236
752	5.455	752	0.874	752	6.242
753	5.454	753	0.874	753	6.240
754	5.458	754	0.876	754	6.233
755	5.464	755	0.877	755	6.227
756	5.466	756	0.876	756	6.239
757	5.461	757	0.876	757	6.231
758	5.459	758	0.877	758	6.228
759	5.456	759	0.876	759	6.231
760	5.451	760	0.874	760	6.235
761	5.450	761	0.874	761	6.239
762	5.446	762	0.873	762	6.239
763	5.444	763	0.874	763	6.230
764	5.447	764	0.873	764	6.241
765	5.439	765	0.873	765	6.234
766	5.444	766	0.873	766	6.239
767	5.440	767	0.871	767	6.243
768	5.443	768	0.873	768	6.234
769	5.443	769	0.873	769	6.232
770	5.445	770	0.872	770	6.242
771	5.444	771	0.873	771	6.240
772	5.442	772	0.871	772	6.249
773	5.440	773	0.870	773	6.251
774	5.441	774	0.873	774	6.235
775	5.440	775	0.871	775	6.244
776	5.446	776	0.872	776	6.245
777	5.452	777	0.871	777	6.257
778	5.457	778	0.873	778	6.248
779	5.463	779	0.875	779	6.243
780	5.470	780	0.878	780	6.230
781	5.468	781	0.877	781	6.238
782	5.465	782	0.876	782	6.239
783	5.462	783	0.875	783	6.242
784	5.462	784	0.877	784	6.229
785	5.455	785	0.877	785	6.222
786	5.455	786	0.877	786	6.223
787	5.456	787	0.877	787	6.223
788	5.454	788	0.874	788	6.239
789	5.453	789	0.877	789	6.220
790	5.454	790	0.875	790	6.230
791	5.450	791	0.875	791	6.226
792	5.451	792	0.875	792	6.230
793	5.451	793	0.875	793	6.228
794	5.452	794	0.876	794	6.224
795	5.456	795	0.876	795	6.227
796	5.462	796	0.877	796	6.226
797	5.458	797	0.876	797	6.229
798	5.465	798	0.877	798	6.232
799	5.472	799	0.880	799	6.221
800	5.473	800	0.880	800	6.219
801	5.473	801	0.882	801	6.206
802	5.477	802	0.879	802	6.232
803	5.477	803	0.881	803	6.216
804	5.475	804	0.882	804	6.211
805	5.480	805	0.879	805	6.237
806	5.481	806	0.880	806	6.226
807	5.485	807	0.881	807	6.225
808	5.488	808	0.881	808	6.229
809	5.486	809	0.883	809	6.211
810	5.484	810	0.881	810	6.222
811	5.487	811	0.880	811	6.234
812	5.490	812	0.882	812	6.227
813	5.491	813	0.883	813	6.217
814	5.492	814	0.881	814	6.232
815	5.498	815	0.884	815	6.217
816	5.495	816	0.883	816	6.220
817	5.491	817	0.883	817	6.221
818	5.489	818	0.882	818	6.225
819	5.491	819	0.881	819	6.232
820	5.480	820	0.882	820	6.211
821	5.475	821	0.882	821	6.210
822	5.479	822	0.880	822	6.223
823	5.481	823	0.880	823	6.230
824	5.476	824	0.879	824	6.228
825	5.475	825	0.878	825	6.232
826	5.469	826	0.879	826	6.222
827	5.468	827	0.877	827	6.236
828	5.459	828	0.877	828	6.225
829	5.464	829	0.878	829	6.226
830	5.466	830	0.875	830	6.246
831	5.473	831	0.879	831	6.227
832	5.467	832	0.878	832	6.224
833	5.464	833	0.879	833	6.215
834	5.466	834	0.878	834	6.224
835	5.466	835	0.879	835	6.219
836	5.468	836	0.879	836	6.218
837	5.471	837	0.883	837	6.199
838	5.471	838	0.880	838	6.221
839	5.471	839	0.881	839	6.209
840	5.475	840	0.881	840	6.213
841	5.477	841	0.881	841	6.214
842	5.479	842	0.884	842	6.194
843	5.481	843	0.883	843	6.205
844	5.483	844	0.884	844	6.201
845	5.487	845	0.886	845	6.194
846	5.488	846	0.884	846	6.208
847	5.491	847	0.887	847	6.191
848	5.491	848	0.887	848	6.189
849	5.497	849	0.888	849	6.191
850	5.499	850	0.888	850	6.191
851	5.498	851	0.886	851	6.203
852	5.497	852	0.889	852	6.186
853	5.495	853	0.888	853	6.187
854	5.503	854	0.887	854	6.204
855	5.502	855	0.888	855	6.199
856	5.497	856	0.890	856	6.176
857	5.501	857	0.889	857	6.185
858	5.507	858	0.890	858	6.189
859	5.508	859	0.891	859	6.183
860	5.514	860	0.891	860	6.188
861	5.521	861	0.894	861	6.174
862	5.526	862	0.894	862	6.178
863	5.528	863	0.895	863	6.176
864	5.538	864	0.896	864	6.182
865	5.540	865	0.897	865	6.177
866	5.547	866	0.899	866	6.173
867	5.546	867	0.896	867	6.187
868	5.554	868	0.898	868	6.183
869	5.553	869	0.898	869	6.181
870	5.551	870	0.901	870	6.159
871	5.553	871	0.900	871	6.170
872	5.546	872	0.899	872	6.171
873	5.539	873	0.896	873	6.180
874	5.532	874	0.897	874	6.170
875	5.523	875	0.897	875	6.160
876	5.527	876	0.895	876	6.178
877	5.520	877	0.893	877	6.181
878	5.516	878	0.892	878	6.181
879	5.510	879	0.892	879	6.179
880	5.513	880	0.893	880	6.173
881	5.508	881	0.892	881	6.174
882	5.506	882	0.892	882	6.175
883	5.500	883	0.889	883	6.186
884	5.498	884	0.890	884	6.178
885	5.505	885	0.891	885	6.180
886	5.519	886	0.894	886	6.171
887	5.522	887	0.894	887	6.179
888	5.520	888	0.894	888	6.173
889	5.514	889	0.896	889	6.153
890	5.510	890	0.889	890	6.198
891	5.504	891	0.888	891	6.201
892	5.505	892	0.888	892	6.200
893	5.501	893	0.885	893	6.214
894	5.502	894	0.889	894	6.187
895	5.501	895	0.889	895	6.190
896	5.500	896	0.889	896	6.187
897	5.507	897	0.891	897	6.179
898	5.507	898	0.891	898	6.184
899	5.516	899	0.890	899	6.201
900	5.520	900	0.888	900	6.216
901	5.518	901	0.890	901	6.198
902	5.521	902	0.892	902	6.189
903	5.519	903	0.893	903	6.180
904	5.518	904	0.894	904	6.174
905	5.522	905	0.894	905	6.180
906	5.526	906	0.891	906	6.201
907	5.527	907	0.893	907	6.191
908	5.517	908	0.892	908	6.182
909	5.522	909	0.893	909	6.184
910	5.521	910	0.892	910	6.188
911	5.520	911	0.893	911	6.180
912	5.522	912	0.893	912	6.184
913	5.520	913	0.893	913	6.178
914	5.520	914	0.893	914	6.179
915	5.514	915	0.891	915	6.186
916	5.522	916	0.893	916	6.181
917	5.515	917	0.891	917	6.190
918	5.517	918	0.893	918	6.180
919	5.515	919	0.891	919	6.189
920	5.509	920	0.890	920	6.189
921	5.503	921	0.889	921	6.187
922	5.499	922	0.890	922	6.181
923	5.493	923	0.888	923	6.188
924	5.492	924	0.888	924	6.187
925	5.490	925	0.886	925	6.195
926	5.492	926	0.886	926	6.197
927	5.484	927	0.887	927	6.183
928	5.486	928	0.886	928	6.191
929	5.486	929	0.886	929	6.195
930	5.490	930	0.886	930	6.193
931	5.487	931	0.885	931	6.197
932	5.486	932	0.886	932	6.195
933	5.484	933	0.887	933	6.182
934	5.482	934	0.884	934	6.198
935	5.481	935	0.883	935	6.205
936	5.480	936	0.885	936	6.190
937	5.481	937	0.885	937	6.190
938	5.477	938	0.887	938	6.177
939	5.476	939	0.888	939	6.169
940	5.476	940	0.887	940	6.175
941	5.476	941	0.886	941	6.181
942	5.477	942	0.884	942	6.194
943	5.479	943	0.888	943	6.168
944	5.476	944	0.886	944	6.184
945	5.475	945	0.885	945	6.189
946	5.476	946	0.886	946	6.183
947	5.479	947	0.885	947	6.189
948	5.486	948	0.887	948	6.188
949	5.486	949	0.887	949	6.185
950	5.484	950	0.890	950	6.163
951	5.483	951	0.888	951	6.177
952	5.478	952	0.888	952	6.173
953	5.482	953	0.887	953	6.178
954	5.473	954	0.887	954	6.170
955	5.469	955	0.887	955	6.162
956	5.468	956	0.887	956	6.164
957	5.468	957	0.886	957	6.172
958	5.468	958	0.888	958	6.159
959	5.466	959	0.888	959	6.153
960	5.465	960	0.887	960	6.164
961	5.466	961	0.889	961	6.150
962	5.468	962	0.889	962	6.154
963	5.468	963	0.888	963	6.156
964	5.464	964	0.888	964	6.156
965	5.462	965	0.889	965	6.147
966	5.460	966	0.886	966	6.160
967	5.466	967	0.887	967	6.160
968	5.455	968	0.886	968	6.155
969	5.449	969	0.883	969	6.173
970	5.452	970	0.886	970	6.152
971	5.454	971	0.885	971	6.160
972	5.453	972	0.885	972	6.164
973	5.452	973	0.885	973	6.163
974	5.456	974	0.886	974	6.161
975	5.448	975	0.885	975	6.158
976	5.455	976	0.885	976	6.166
977	5.453	977	0.888	977	6.142
978	5.450	978	0.886	978	6.155
979	5.451	979	0.885	979	6.161
980	5.453	980	0.883	980	6.177
981	5.453	981	0.885	981	6.161
982	5.451	982	0.885	982	6.156
983	5.447	983	0.883	983	6.172
984	5.451	984	0.887	984	6.148
985	5.454	985	0.885	985	6.165
986	5.447	986	0.882	986	6.174
987	5.446	987	0.879	987	6.195
988	5.448	988	0.884	988	6.165
989	5.451	989	0.883	989	6.172
990	5.444	990	0.881	990	6.176
991	5.444	991	0.881	991	6.182
992	5.444	992	0.881	992	6.180
993	5.448	993	0.885	993	6.160
994	5.449	994	0.887	994	6.141
995	5.456	995	0.886	995	6.159
996	5.459	996	0.888	996	6.151
997	5.464	997	0.887	997	6.158
998	5.463	998	0.888	998	6.151
999	5.465	999	0.887	999	6.162
1E3	5.467	1E3	0.889	1E3	6.150
1E3	5.465	1E3	0.888	1E3	6.152
1E3	5.459	1E3	0.887	1E3	6.151
1E3	5.461	1E3	0.885	1E3	6.174
1E3	5.466	1E3	0.886	1E3	6.167
1.01E3	5.471	1.01E3	0.888	1.01E3	6.163
1.01E3	5.462	1.01E3	0.887	1.01E3	6.160
1.01E3	5.458	1.01E3	0.887	1.01E3	6.157
1.01E3	5.452	1.01E3	0.884	1.01E3	6.165
1.01E3	5.444	1.01E3	0.883	1.01E3	6.168
1.01E3	5.438	1.01E3	0.882	1.01E3	6.164
1.01E3	5.431	1.01E3	0.880	1.01E3	6.173
1.01E3	5.424	1.01E3	0.880	1.01E3	6.164
1.01E3	5.421	1.01E3	0.878	1.01E3	6.173
1.01E3	5.414	1.01E3	0.876	1.01E3	6.177
1.02E3	5.412	1.02E3	0.878	1.02E3	6.166
1.02E3	5.404	1.02E3	0.877	1.02E3	6.160
1.02E3	5.405	1.02E3	0.877	1.02E3	6.166
1.02E3	5.404	1.02E3	0.876	1.02E3	6.169
1.02E3	5.397	1.02E3	0.875	1.02E3	6.171
1.02E3	5.401	1.02E3	0.875	1.02E3	6.173
1.02E3	5.396	1.02E3	0.876	1.02E3	6.163
1.02E3	5.403	1.02E3	0.876	1.02E3	6.166
1.02E3	5.409	1.02E3	0.880	1.02E3	6.149
1.02E3	5.421	1.02E3	0.880	1.02E3	6.160
1.03E3	5.419	1.03E3	0.882	1.03E3	6.143
1.03E3	5.414	1.03E3	0.880	1.03E3	6.154
1.03E3	5.411	1.03E3	0.880	1.03E3	6.152
1.03E3	5.406	1.03E3	0.877	1.03E3	6.160
1.03E3	5.406	1.03E3	0.879	1.03E3	6.151
1.03E3	5.403	1.03E3	0.877	1.03E3	6.164
1.03E3	5.400	1.03E3	0.876	1.03E3	6.163
1.03E3	5.398	1.03E3	0.877	1.03E3	6.154
1.03E3	5.391	1.03E3	0.874	1.03E3	6.167
1.03E3	5.390	1.03E3	0.875	1.03E3	6.163
1.04E3	5.385	1.04E3	0.877	1.04E3	6.143
1.04E3	5.385	1.04E3	0.874	1.04E3	6.161
1.04E3	5.383	1.04E3	0.877	1.04E3	6.141
1.04E3	5.383	1.04E3	0.875	1.04E3	6.150
1.04E3	5.387	1.04E3	0.875	1.04E3	6.157
1.04E3	5.385	1.04E3	0.875	1.04E3	6.153
1.04E3	5.385	1.04E3	0.875	1.04E3	6.157
1.04E3	5.383	1.04E3	0.876	1.04E3	6.145
1.04E3	5.385	1.04E3	0.874	1.04E3	6.158
1.04E3	5.395	1.04E3	0.878	1.04E3	6.146
1.05E3	5.401	1.05E3	0.879	1.05E3	6.144
1.05E3	5.405	1.05E3	0.877	1.05E3	6.165
1.05E3	5.399	1.05E3	0.878	1.05E3	6.146
1.05E3	5.394	1.05E3	0.877	1.05E3	6.153
1.05E3	5.389	1.05E3	0.877	1.05E3	6.143
1.05E3	5.383	1.05E3	0.876	1.05E3	6.147
1.05E3	5.386	1.05E3	0.875	1.05E3	6.152
1.05E3	5.380	1.05E3	0.875	1.05E3	6.148
1.05E3	5.382	1.05E3	0.874	1.05E3	6.155
1.05E3	5.376	1.05E3	0.874	1.05E3	6.148
1.06E3	5.371	1.06E3	0.873	1.06E3	6.152
1.06E3	5.373	1.06E3	0.875	1.06E3	6.140
1.06E3	5.372	1.06E3	0.874	1.06E3	6.146
1.06E3	5.378	1.06E3	0.873	1.06E3	6.160
1.06E3	5.373	1.06E3	0.870	1.06E3	6.174
1.06E3	5.373	1.06E3	0.872	1.06E3	6.163
1.06E3	5.373	1.06E3	0.873	1.06E3	6.154
1.06E3	5.373	1.06E3	0.873	1.06E3	6.152
1.06E3	5.368	1.06E3	0.872	1.06E3	6.154
1.06E3	5.366	1.06E3	0.870	1.06E3	6.165
1.07E3	5.372	1.07E3	0.873	1.07E3	6.150
1.07E3	5.369	1.07E3	0.873	1.07E3	6.148
1.07E3	5.374	1.07E3	0.874	1.07E3	6.148
1.07E3	5.376	1.07E3	0.874	1.07E3	6.148
1.07E3	5.380	1.07E3	0.874	1.07E3	6.154
1.07E3	5.376	1.07E3	0.877	1.07E3	6.131
1.07E3	5.377	1.07E3	0.875	1.07E3	6.143
1.07E3	5.380	1.07E3	0.877	1.07E3	6.132
1.07E3	5.381	1.07E3	0.876	1.07E3	6.143
1.07E3	5.387	1.07E3	0.876	1.07E3	6.151
1.08E3	5.389	1.08E3	0.877	1.08E3	6.148
1.08E3	5.389	1.08E3	0.876	1.08E3	6.149
1.08E3	5.393	1.08E3	0.876	1.08E3	6.158
1.08E3	5.393	1.08E3	0.876	1.08E3	6.156
1.08E3	5.395	1.08E3	0.876	1.08E3	6.155
1.08E3	5.391	1.08E3	0.876	1.08E3	6.152
1.08E3	5.396	1.08E3	0.879	1.08E3	6.142
1.08E3	5.395	1.08E3	0.879	1.08E3	6.140
1.08E3	5.400	1.08E3	0.879	1.08E3	6.146
1.08E3	5.411	1.08E3	0.881	1.08E3	6.143
1.09E3	5.413	1.09E3	0.882	1.09E3	6.139
1.09E3	5.417	1.09E3	0.881	1.09E3	6.146
1.09E3	5.414	1.09E3	0.885	1.09E3	6.121
1.09E3	5.411	1.09E3	0.884	1.09E3	6.122
1.09E3	5.411	1.09E3	0.881	1.09E3	6.144
1.09E3	5.406	1.09E3	0.882	1.09E3	6.132
1.09E3	5.406	1.09E3	0.880	1.09E3	6.145
1.09E3	5.407	1.09E3	0.882	1.09E3	6.133
1.09E3	5.403	1.09E3	0.880	1.09E3	6.139
1.09E3	5.402	1.09E3	0.878	1.09E3	6.153
1.1E3	5.398	1.1E3	0.880	1.1E3	6.136
1.1E3	5.400	1.1E3	0.879	1.1E3	6.140
1.1E3	5.402	1.1E3	0.882	1.1E3	6.127
1.1E3	5.401	1.1E3	0.880	1.1E3	6.136
1.1E3	5.401	1.1E3	0.879	1.1E3	6.142
1.1E3	5.402	1.1E3	0.880	1.1E3	6.138
1.1E3	5.399	1.1E3	0.878	1.1E3	6.148
1.1E3	5.398	1.1E3	0.883	1.1E3	6.112
1.1E3	5.401	1.1E3	0.880	1.1E3	6.136
1.1E3	5.403	1.1E3	0.881	1.1E3	6.130
1.11E3	5.399	1.11E3	0.878	1.11E3	6.148
1.11E3	5.401	1.11E3	0.880	1.11E3	6.136
1.11E3	5.402	1.11E3	0.880	1.11E3	6.139
1.11E3	5.403	1.11E3	0.881	1.11E3	6.133
1.11E3	5.403	1.11E3	0.883	1.11E3	6.122
1.11E3	5.409	1.11E3	0.882	1.11E3	6.131
1.11E3	5.408	1.11E3	0.881	1.11E3	6.137
1.11E3	5.409	1.11E3	0.883	1.11E3	6.130
1.11E3	5.414	1.11E3	0.883	1.11E3	6.128
1.11E3	5.412	1.11E3	0.880	1.11E3	6.148
1.12E3	5.418	1.12E3	0.883	1.12E3	6.137
1.12E3	5.414	1.12E3	0.883	1.12E3	6.131
1.12E3	5.414	1.12E3	0.879	1.12E3	6.157
1.12E3	5.417	1.12E3	0.882	1.12E3	6.143
1.12E3	5.424	1.12E3	0.885	1.12E3	6.128
1.12E3	5.424	1.12E3	0.883	1.12E3	6.145
1.12E3	5.417	1.12E3	0.882	1.12E3	6.143
1.12E3	5.417	1.12E3	0.882	1.12E3	6.140
1.12E3	5.407	1.12E3	0.880	1.12E3	6.146
1.12E3	5.406	1.12E3	0.878	1.12E3	6.156
1.13E3	5.400	1.13E3	0.879	1.13E3	6.145
1.13E3	5.395	1.13E3	0.877	1.13E3	6.153
1.13E3	5.390	1.13E3	0.879	1.13E3	6.133
1.13E3	5.391	1.13E3	0.878	1.13E3	6.141
1.13E3	5.392	1.13E3	0.878	1.13E3	6.142
1.13E3	5.388	1.13E3	0.877	1.13E3	6.146
1.13E3	5.384	1.13E3	0.876	1.13E3	6.143
1.13E3	5.380	1.13E3	0.877	1.13E3	6.135
1.13E3	5.382	1.13E3	0.877	1.13E3	6.135
1.13E3	5.381	1.13E3	0.875	1.13E3	6.148
1.14E3	5.377	1.14E3	0.876	1.14E3	6.140
1.14E3	5.375	1.14E3	0.874	1.14E3	6.148
1.14E3	5.375	1.14E3	0.878	1.14E3	6.124
1.14E3	5.369	1.14E3	0.875	1.14E3	6.137
1.14E3	5.367	1.14E3	0.872	1.14E3	6.154
1.14E3	5.372	1.14E3	0.877	1.14E3	6.125
1.14E3	5.367	1.14E3	0.877	1.14E3	6.120
1.14E3	5.368	1.14E3	0.876	1.14E3	6.128
1.14E3	5.367	1.14E3	0.876	1.14E3	6.128
1.14E3	5.367	1.14E3	0.874	1.14E3	6.141
1.15E3	5.365	1.15E3	0.876	1.15E3	6.126
1.15E3	5.367	1.15E3	0.877	1.15E3	6.119
1.15E3	5.365	1.15E3	0.876	1.15E3	6.123
1.15E3	5.360	1.15E3	0.876	1.15E3	6.119
1.15E3	5.361	1.15E3	0.877	1.15E3	6.115
1.15E3	5.373	1.15E3	0.877	1.15E3	6.124
1.15E3	5.371	1.15E3	0.877	1.15E3	6.125
1.15E3	5.377	1.15E3	0.878	1.15E3	6.124
1.15E3	5.370	1.15E3	0.878	1.15E3	6.120
1.15E3	5.365	1.15E3	0.877	1.15E3	6.121
1.16E3	5.361	1.16E3	0.877	1.16E3	6.112
1.16E3	5.359	1.16E3	0.873	1.16E3	6.138
1.16E3	5.356	1.16E3	0.874	1.16E3	6.125
1.16E3	5.347	1.16E3	0.873	1.16E3	6.124
1.16E3	5.346	1.16E3	0.872	1.16E3	6.131
1.16E3	5.343	1.16E3	0.871	1.16E3	6.132
1.16E3	5.339	1.16E3	0.872	1.16E3	6.123
1.16E3	5.337	1.16E3	0.872	1.16E3	6.122
1.16E3	5.338	1.16E3	0.871	1.16E3	6.127
1.16E3	5.335	1.16E3	0.869	1.16E3	6.141
1.17E3	5.337	1.17E3	0.870	1.17E3	6.132
1.17E3	5.334	1.17E3	0.869	1.17E3	6.141
1.17E3	5.332	1.17E3	0.869	1.17E3	6.135
1.17E3	5.333	1.17E3	0.868	1.17E3	6.145
1.17E3	5.331	1.17E3	0.870	1.17E3	6.130
1.17E3	5.327	1.17E3	0.869	1.17E3	6.133
1.17E3	5.323	1.17E3	0.869	1.17E3	6.124
1.17E3	5.327	1.17E3	0.868	1.17E3	6.134
1.17E3	5.330	1.17E3	0.870	1.17E3	6.128
1.17E3	5.328	1.17E3	0.871	1.17E3	6.119
1.18E3	5.330	1.18E3	0.872	1.18E3	6.112
1.18E3	5.329	1.18E3	0.871	1.18E3	6.117
1.18E3	5.333	1.18E3	0.872	1.18E3	6.118
1.18E3	5.331	1.18E3	0.871	1.18E3	6.120
1.18E3	5.332	1.18E3	0.871	1.18E3	6.124
1.18E3	5.326	1.18E3	0.871	1.18E3	6.116
1.18E3	5.328	1.18E3	0.870	1.18E3	6.123
1.18E3	5.328	1.18E3	0.870	1.18E3	6.126
1.18E3	5.326	1.18E3	0.871	1.18E3	6.114
1.18E3	5.326	1.18E3	0.869	1.18E3	6.128
1.19E3	5.326	1.19E3	0.871	1.19E3	6.117
1.19E3	5.330	1.19E3	0.872	1.19E3	6.112
1.19E3	5.328	1.19E3	0.871	1.19E3	6.116
1.19E3	5.332	1.19E3	0.873	1.19E3	6.107
1.19E3	5.325	1.19E3	0.872	1.19E3	6.105
1.19E3	5.327	1.19E3	0.871	1.19E3	6.119
1.19E3	5.330	1.19E3	0.872	1.19E3	6.114
1.19E3	5.329	1.19E3	0.871	1.19E3	6.120
1.19E3	5.330	1.19E3	0.872	1.19E3	6.114
1.19E3	5.328	1.19E3	0.872	1.19E3	6.112
1.2E3	5.329	1.2E3	0.872	1.2E3	6.108
1.2E3	5.328	1.2E3	0.872	1.2E3	6.109
1.2E3	5.331	1.2E3	0.874	1.2E3	6.102
1.2E3	5.328	1.2E3	0.872	1.2E3	6.109
1.2E3	5.330	1.2E3	0.873	1.2E3	6.104
1.2E3	5.336	1.2E3	0.874	1.2E3	6.107
1.2E3	5.341	1.2E3	0.877	1.2E3	6.090
1.2E3	5.340	1.2E3	0.878	1.2E3	6.084
1.2E3	5.345	1.2E3	0.877	1.2E3	6.096
1.2E3	5.345	1.2E3	0.878	1.2E3	6.087
1.21E3	5.344	1.21E3	0.878	1.21E3	6.089
1.21E3	5.346	1.21E3	0.878	1.21E3	6.087
1.21E3	5.340	1.21E3	0.877	1.21E3	6.089
1.21E3	5.340	1.21E3	0.876	1.21E3	6.096
1.21E3	5.341	1.21E3	0.878	1.21E3	6.086
1.21E3	5.337	1.21E3	0.877	1.21E3	6.083
1.21E3	5.337	1.21E3	0.877	1.21E3	6.085
1.21E3	5.333	1.21E3	0.877	1.21E3	6.083
1.21E3	5.336	1.21E3	0.878	1.21E3	6.080
1.21E3	5.333	1.21E3	0.875	1.21E3	6.091
1.22E3	5.336	1.22E3	0.876	1.22E3	6.091
1.22E3	5.333	1.22E3	0.875	1.22E3	6.093
1.22E3	5.336	1.22E3	0.877	1.22E3	6.082
1.22E3	5.336	1.22E3	0.876	1.22E3	6.093
1.22E3	5.336	1.22E3	0.876	1.22E3	6.092
1.22E3	5.337	1.22E3	0.875	1.22E3	6.100
1.22E3	5.336	1.22E3	0.879	1.22E3	6.073
1.22E3	5.338	1.22E3	0.876	1.22E3	6.093
1.22E3	5.335	1.22E3	0.876	1.22E3	6.091
1.22E3	5.332	1.22E3	0.877	1.22E3	6.080
1.23E3	5.326	1.23E3	0.874	1.23E3	6.093
1.23E3	5.325	1.23E3	0.876	1.23E3	6.081
1.23E3	5.320	1.23E3	0.874	1.23E3	6.088
1.23E3	5.317	1.23E3	0.874	1.23E3	6.085
1.23E3	5.315	1.23E3	0.874	1.23E3	6.083
1.23E3	5.320	1.23E3	0.874	1.23E3	6.088
1.23E3	5.315	1.23E3	0.871	1.23E3	6.100
1.23E3	5.319	1.23E3	0.871	1.23E3	6.104
1.23E3	5.319	1.23E3	0.873	1.23E3	6.092
1.23E3	5.318	1.23E3	0.874	1.23E3	6.084
1.24E3	5.311	1.24E3	0.871	1.24E3	6.094
1.24E3	5.310	1.24E3	0.871	1.24E3	6.099
1.24E3	5.309	1.24E3	0.871	1.24E3	6.094
1.24E3	5.309	1.24E3	0.869	1.24E3	6.111
1.24E3	5.311	1.24E3	0.870	1.24E3	6.104
1.24E3	5.309	1.24E3	0.872	1.24E3	6.088
1.24E3	5.314	1.24E3	0.871	1.24E3	6.102
1.24E3	5.313	1.24E3	0.872	1.24E3	6.094
1.24E3	5.314	1.24E3	0.873	1.24E3	6.090
1.24E3	5.317	1.24E3	0.872	1.24E3	6.095
1.25E3	5.321	1.25E3	0.872	1.25E3	6.102
1.25E3	5.323	1.25E3	0.874	1.25E3	6.093
1.25E3	5.324	1.25E3	0.874	1.25E3	6.090
1.25E3	5.327	1.25E3	0.874	1.25E3	6.098
1.25E3	5.330	1.25E3	0.875	1.25E3	6.094
1.25E3	5.334	1.25E3	0.874	1.25E3	6.103
1.25E3	5.335	1.25E3	0.876	1.25E3	6.091
1.25E3	5.337	1.25E3	0.879	1.25E3	6.071
1.25E3	5.337	1.25E3	0.879	1.25E3	6.068
1.25E3	5.337	1.25E3	0.880	1.25E3	6.062
1.26E3	5.339	1.26E3	0.879	1.26E3	6.077
1.26E3	5.340	1.26E3	0.878	1.26E3	6.085
1.26E3	5.340	1.26E3	0.879	1.26E3	6.077
1.26E3	5.343	1.26E3	0.880	1.26E3	6.069
1.26E3	5.343	1.26E3	0.883	1.26E3	6.052
1.26E3	5.345	1.26E3	0.882	1.26E3	6.062
1.26E3	5.347	1.26E3	0.881	1.26E3	6.066
1.26E3	5.348	1.26E3	0.883	1.26E3	6.057
1.26E3	5.350	1.26E3	0.885	1.26E3	6.048
1.26E3	5.345	1.26E3	0.883	1.26E3	6.052
1.27E3	5.340	1.27E3	0.882	1.27E3	6.055
1.27E3	5.335	1.27E3	0.883	1.27E3	6.043
1.27E3	5.334	1.27E3	0.884	1.27E3	6.034
1.27E3	5.340	1.27E3	0.883	1.27E3	6.049
1.27E3	5.340	1.27E3	0.884	1.27E3	6.042
1.27E3	5.345	1.27E3	0.885	1.27E3	6.037
1.27E3	5.344	1.27E3	0.885	1.27E3	6.039
1.27E3	5.353	1.27E3	0.887	1.27E3	6.038
1.27E3	5.356	1.27E3	0.887	1.27E3	6.041
1.27E3	5.355	1.27E3	0.888	1.27E3	6.030
1.28E3	5.358	1.28E3	0.888	1.28E3	6.035
1.28E3	5.358	1.28E3	0.887	1.28E3	6.039
1.28E3	5.362	1.28E3	0.890	1.28E3	6.025
1.28E3	5.362	1.28E3	0.889	1.28E3	6.033
1.28E3	5.365	1.28E3	0.889	1.28E3	6.033
1.28E3	5.360	1.28E3	0.888	1.28E3	6.039
1.28E3	5.359	1.28E3	0.890	1.28E3	6.021
1.28E3	5.367	1.28E3	0.889	1.28E3	6.035
1.28E3	5.368	1.28E3	0.890	1.28E3	6.031
1.28E3	5.367	1.28E3	0.891	1.28E3	6.022
1.29E3	5.366	1.29E3	0.891	1.29E3	6.024
1.29E3	5.367	1.29E3	0.890	1.29E3	6.033
1.29E3	5.365	1.29E3	0.890	1.29E3	6.029
1.29E3	5.360	1.29E3	0.889	1.29E3	6.032
1.29E3	5.355	1.29E3	0.890	1.29E3	6.019
1.29E3	5.341	1.29E3	0.885	1.29E3	6.036
1.29E3	5.332	1.29E3	0.884	1.29E3	6.028
1.29E3	5.326	1.29E3	0.881	1.29E3	6.046
1.29E3	5.324	1.29E3	0.882	1.29E3	6.037
1.29E3	5.320	1.29E3	0.881	1.29E3	6.042
1.3E3	5.312	1.3E3	0.878	1.3E3	6.048
1.3E3	5.311	1.3E3	0.879	1.3E3	6.042
1.3E3	5.320	1.3E3	0.881	1.3E3	6.035
1.3E3	5.316	1.3E3	0.880	1.3E3	6.040
1.3E3	5.313	1.3E3	0.881	1.3E3	6.031
1.3E3	5.310	1.3E3	0.880	1.3E3	6.035
1.3E3	5.308	1.3E3	0.880	1.3E3	6.032
1.3E3	5.309	1.3E3	0.881	1.3E3	6.028
1.3E3	5.308	1.3E3	0.878	1.3E3	6.046
1.3E3	5.305	1.3E3	0.878	1.3E3	6.039
1.31E3	5.310	1.31E3	0.880	1.31E3	6.033
1.31E3	5.312	1.31E3	0.880	1.31E3	6.034
1.31E3	5.307	1.31E3	0.878	1.31E3	6.042
1.31E3	5.310	1.31E3	0.879	1.31E3	6.038
1.31E3	5.306	1.31E3	0.879	1.31E3	6.040
1.31E3	5.306	1.31E3	0.881	1.31E3	6.026
1.31E3	5.307	1.31E3	0.881	1.31E3	6.025
1.31E3	5.306	1.31E3	0.879	1.31E3	6.037
1.31E3	5.309	1.31E3	0.881	1.31E3	6.024
1.31E3	5.306	1.31E3	0.881	1.31E3	6.020
1.32E3	5.305	1.32E3	0.881	1.32E3	6.022
1.32E3	5.306	1.32E3	0.881	1.32E3	6.026
1.32E3	5.310	1.32E3	0.880	1.32E3	6.034
1.32E3	5.307	1.32E3	0.880	1.32E3	6.030
1.32E3	5.304	1.32E3	0.880	1.32E3	6.024
1.32E3	5.297	1.32E3	0.877	1.32E3	6.038
1.32E3	5.294	1.32E3	0.876	1.32E3	6.040
1.32E3	5.290	1.32E3	0.877	1.32E3	6.030
1.32E3	5.282	1.32E3	0.875	1.32E3	6.039
1.32E3	5.278	1.32E3	0.875	1.32E3	6.031
1.33E3	5.283	1.33E3	0.875	1.33E3	6.036
1.33E3	5.281	1.33E3	0.873	1.33E3	6.050
1.33E3	5.279	1.33E3	0.875	1.33E3	6.033
1.33E3	5.275	1.33E3	0.875	1.33E3	6.030
1.33E3	5.272	1.33E3	0.873	1.33E3	6.035
1.33E3	5.274	1.33E3	0.874	1.33E3	6.034
1.33E3	5.275	1.33E3	0.873	1.33E3	6.043
1.33E3	5.278	1.33E3	0.875	1.33E3	6.033
1.33E3	5.285	1.33E3	0.875	1.33E3	6.040
1.33E3	5.290	1.33E3	0.877	1.33E3	6.033
1.34E3	5.295	1.34E3	0.881	1.34E3	6.008
1.34E3	5.305	1.34E3	0.881	1.34E3	6.025
1.34E3	5.310	1.34E3	0.882	1.34E3	6.020
1.34E3	5.312	1.34E3	0.882	1.34E3	6.023
1.34E3	5.315	1.34E3	0.882	1.34E3	6.026
1.34E3	5.310	1.34E3	0.882	1.34E3	6.022
1.34E3	5.306	1.34E3	0.882	1.34E3	6.017
1.34E3	5.295	1.34E3	0.882	1.34E3	6.006
1.34E3	5.295	1.34E3	0.880	1.34E3	6.020
1.34E3	5.286	1.34E3	0.878	1.34E3	6.020
1.35E3	5.279	1.35E3	0.875	1.35E3	6.036
1.35E3	5.276	1.35E3	0.876	1.35E3	6.023
1.35E3	5.269	1.35E3	0.873	1.35E3	6.037
1.35E3	5.268	1.35E3	0.873	1.35E3	6.034
1.35E3	5.265	1.35E3	0.872	1.35E3	6.039
1.35E3	5.267	1.35E3	0.871	1.35E3	6.049
1.35E3	5.262	1.35E3	0.874	1.35E3	6.023
1.35E3	5.260	1.35E3	0.872	1.35E3	6.031
1.35E3	5.258	1.35E3	0.870	1.35E3	6.042
1.35E3	5.262	1.35E3	0.871	1.35E3	6.042
1.36E3	5.257	1.36E3	0.871	1.36E3	6.035
1.36E3	5.257	1.36E3	0.871	1.36E3	6.036
1.36E3	5.257	1.36E3	0.872	1.36E3	6.031
1.36E3	5.254	1.36E3	0.871	1.36E3	6.029
1.36E3	5.257	1.36E3	0.872	1.36E3	6.027
1.36E3	5.251	1.36E3	0.873	1.36E3	6.016
1.36E3	5.255	1.36E3	0.871	1.36E3	6.035
1.36E3	5.257	1.36E3	0.871	1.36E3	6.036
1.36E3	5.264	1.36E3	0.873	1.36E3	6.028
1.36E3	5.272	1.36E3	0.876	1.36E3	6.021
1.37E3	5.279	1.37E3	0.877	1.37E3	6.018
1.37E3	5.286	1.37E3	0.880	1.37E3	6.010
1.37E3	5.292	1.37E3	0.880	1.37E3	6.014
1.37E3	5.295	1.37E3	0.879	1.37E3	6.026
1.37E3	5.300	1.37E3	0.882	1.37E3	6.012
1.37E3	5.305	1.37E3	0.881	1.37E3	6.020
1.37E3	5.313	1.37E3	0.881	1.37E3	6.031
1.37E3	5.314	1.37E3	0.884	1.37E3	6.008
1.37E3	5.315	1.37E3	0.885	1.37E3	6.007
1.37E3	5.315	1.37E3	0.884	1.37E3	6.014
1.38E3	5.316	1.38E3	0.884	1.38E3	6.011
1.38E3	5.307	1.38E3	0.884	1.38E3	6.006
1.38E3	5.304	1.38E3	0.883	1.38E3	6.009
1.38E3	5.299	1.38E3	0.881	1.38E3	6.011
1.38E3	5.293	1.38E3	0.880	1.38E3	6.017
1.38E3	5.294	1.38E3	0.881	1.38E3	6.011
1.38E3	5.286	1.38E3	0.877	1.38E3	6.026
1.38E3	5.285	1.38E3	0.878	1.38E3	6.023
1.38E3	5.281	1.38E3	0.878	1.38E3	6.012
1.38E3	5.277	1.38E3	0.879	1.38E3	6.005
1.39E3	5.281	1.39E3	0.879	1.39E3	6.011
1.39E3	5.278	1.39E3	0.878	1.39E3	6.008
1.39E3	5.281	1.39E3	0.878	1.39E3	6.017
1.39E3	5.277	1.39E3	0.879	1.39E3	6.006
1.39E3	5.281	1.39E3	0.878	1.39E3	6.014
1.39E3	5.276	1.39E3	0.880	1.39E3	5.996
1.39E3	5.274	1.39E3	0.877	1.39E3	6.016
1.39E3	5.280	1.39E3	0.878	1.39E3	6.016
1.39E3	5.276	1.39E3	0.877	1.39E3	6.014
1.39E3	5.278	1.39E3	0.879	1.39E3	6.004
1.4E3	5.276	1.4E3	0.878	1.4E3	6.008
1.4E3	5.276	1.4E3	0.878	1.4E3	6.009
1.4E3	5.277	1.4E3	0.878	1.4E3	6.012
1.4E3	5.278	1.4E3	0.878	1.4E3	6.009
1.4E3	5.282	1.4E3	0.879	1.4E3	6.009
1.4E3	5.278	1.4E3	0.878	1.4E3	6.011
1.4E3	5.282	1.4E3	0.882	1.4E3	5.990
1.4E3	5.286	1.4E3	0.879	1.4E3	6.015
1.4E3	5.288	1.4E3	0.881	1.4E3	6.004
1.4E3	5.290	1.4E3	0.880	1.4E3	6.014
1.41E3	5.290	1.41E3	0.880	1.41E3	6.009
1.41E3	5.297	1.41E3	0.881	1.41E3	6.012
1.41E3	5.287	1.41E3	0.879	1.41E3	6.017
1.41E3	5.295	1.41E3	0.881	1.41E3	6.008
1.41E3	5.295	1.41E3	0.881	1.41E3	6.014
1.41E3	5.293	1.41E3	0.881	1.41E3	6.010
1.41E3	5.293	1.41E3	0.880	1.41E3	6.016
1.41E3	5.301	1.41E3	0.883	1.41E3	6.006
1.41E3	5.307	1.41E3	0.882	1.41E3	6.014
1.41E3	5.310	1.41E3	0.884	1.41E3	6.010
1.42E3	5.308	1.42E3	0.883	1.42E3	6.008
1.42E3	5.309	1.42E3	0.886	1.42E3	5.994
1.42E3	5.308	1.42E3	0.886	1.42E3	5.990
1.42E3	5.317	1.42E3	0.885	1.42E3	6.010
1.42E3	5.311	1.42E3	0.885	1.42E3	6.002
1.42E3	5.311	1.42E3	0.887	1.42E3	5.987
1.42E3	5.310	1.42E3	0.885	1.42E3	6.000
1.42E3	5.312	1.42E3	0.888	1.42E3	5.980
1.42E3	5.310	1.42E3	0.887	1.42E3	5.986
1.42E3	5.311	1.42E3	0.886	1.42E3	5.994
1.43E3	5.309	1.43E3	0.887	1.43E3	5.988
1.43E3	5.310	1.43E3	0.887	1.43E3	5.983
1.43E3	5.306	1.43E3	0.887	1.43E3	5.985
1.43E3	5.312	1.43E3	0.887	1.43E3	5.987
1.43E3	5.308	1.43E3	0.887	1.43E3	5.982
1.43E3	5.307	1.43E3	0.888	1.43E3	5.974
1.43E3	5.310	1.43E3	0.888	1.43E3	5.980
1.43E3	5.310	1.43E3	0.887	1.43E3	5.984
1.43E3	5.305	1.43E3	0.888	1.43E3	5.972
1.43E3	5.306	1.43E3	0.886	1.43E3	5.987
1.44E3	5.304	1.44E3	0.886	1.44E3	5.986
1.44E3	5.305	1.44E3	0.888	1.44E3	5.973
1.44E3	5.302	1.44E3	0.887	1.44E3	5.979
1.44E3	5.303	1.44E3	0.886	1.44E3	5.984
1.44E3	5.301	1.44E3	0.887	1.44E3	5.976
1.44E3	5.301	1.44E3	0.886	1.44E3	5.981
1.44E3	5.301	1.44E3	0.886	1.44E3	5.984
1.44E3	5.301	1.44E3	0.888	1.44E3	5.971
1.44E3	5.301	1.44E3	0.886	1.44E3	5.983
1.44E3	5.302	1.44E3	0.886	1.44E3	5.983
1.45E3	5.298	1.45E3	0.887	1.45E3	5.972
1.45E3	5.294	1.45E3	0.886	1.45E3	5.973
1.45E3	5.296	1.45E3	0.885	1.45E3	5.985
1.45E3	5.295	1.45E3	0.886	1.45E3	5.976
1.45E3	5.296	1.45E3	0.885	1.45E3	5.985
1.45E3	5.290	1.45E3	0.887	1.45E3	5.967
1.45E3	5.297	1.45E3	0.885	1.45E3	5.986
1.45E3	5.296	1.45E3	0.886	1.45E3	5.980
1.45E3	5.295	1.45E3	0.883	1.45E3	5.999
1.45E3	5.294	1.45E3	0.884	1.45E3	5.988
1.46E3	5.296	1.46E3	0.886	1.46E3	5.978
1.46E3	5.298	1.46E3	0.883	1.46E3	6.003
1.46E3	5.298	1.46E3	0.882	1.46E3	6.003
1.46E3	5.302	1.46E3	0.884	1.46E3	5.999
1.46E3	5.301	1.46E3	0.882	1.46E3	6.008
1.46E3	5.302	1.46E3	0.883	1.46E3	6.005
1.46E3	5.298	1.46E3	0.885	1.46E3	5.990
1.46E3	5.296	1.46E3	0.883	1.46E3	6.000
1.46E3	5.295	1.46E3	0.884	1.46E3	5.990
1.46E3	5.294	1.46E3	0.884	1.46E3	5.990
1.47E3	5.289	1.47E3	0.885	1.47E3	5.977
1.47E3	5.291	1.47E3	0.884	1.47E3	5.982
1.47E3	5.294	1.47E3	0.883	1.47E3	5.993
1.47E3	5.288	1.47E3	0.884	1.47E3	5.985
1.47E3	5.288	1.47E3	0.883	1.47E3	5.986
1.47E3	5.287	1.47E3	0.882	1.47E3	5.993
1.47E3	5.288	1.47E3	0.882	1.47E3	5.992
1.47E3	5.285	1.47E3	0.884	1.47E3	5.980
1.47E3	5.286	1.47E3	0.883	1.47E3	5.987
1.47E3	5.289	1.47E3	0.885	1.47E3	5.979
1.48E3	5.298	1.48E3	0.884	1.48E3	5.993
1.48E3	5.302	1.48E3	0.888	1.48E3	5.973
1.48E3	5.318	1.48E3	0.888	1.48E3	5.986
1.48E3	5.317	1.48E3	0.888	1.48E3	5.985
1.48E3	5.309	1.48E3	0.887	1.48E3	5.983
1.48E3	5.310	1.48E3	0.887	1.48E3	5.986
1.48E3	5.306	1.48E3	0.886	1.48E3	5.989
1.48E3	5.308	1.48E3	0.886	1.48E3	5.990
1.48E3	5.309	1.48E3	0.886	1.48E3	5.994
1.48E3	5.312	1.48E3	0.886	1.48E3	5.997
1.49E3	5.312	1.49E3	0.887	1.49E3	5.986
1.49E3	5.318	1.49E3	0.887	1.49E3	5.993
1.49E3	5.319	1.49E3	0.888	1.49E3	5.989
1.49E3	5.318	1.49E3	0.887	1.49E3	5.996
1.49E3	5.320	1.49E3	0.888	1.49E3	5.993
1.49E3	5.316	1.49E3	0.889	1.49E3	5.982
1.49E3	5.326	1.49E3	0.890	1.49E3	5.985
1.49E3	5.320	1.49E3	0.889	1.49E3	5.980
1.49E3	5.322	1.49E3	0.889	1.49E3	5.983
1.49E3	5.327	1.49E3	0.889	1.49E3	5.993
1.5E3	5.327	1.5E3	0.890	1.5E3	5.982
1.5E3	5.322	1.5E3	0.890	1.5E3	5.977
1.5E3	5.326	1.5E3	0.889	1.5E3	5.991
1.5E3	5.321	1.5E3	0.889	1.5E3	5.985
1.5E3	5.322	1.5E3	0.889	1.5E3	5.990
1.5E3	5.323	1.5E3	0.890	1.5E3	5.980
1.5E3	5.318	1.5E3	0.888	1.5E3	5.989
1.5E3	5.318	1.5E3	0.890	1.5E3	5.974
1.5E3	5.322	1.5E3	0.888	1.5E3	5.990
1.5E3	5.318	1.5E3	0.890	1.5E3	5.978
1.51E3	5.318	1.51E3	0.890	1.51E3	5.975
1.51E3	5.317	1.51E3	0.891	1.51E3	5.965
1.51E3	5.315	1.51E3	0.889	1.51E3	5.977
1.51E3	5.314	1.51E3	0.888	1.51E3	5.986
1.51E3	5.311	1.51E3	0.887	1.51E3	5.991
1.51E3	5.312	1.51E3	0.888	1.51E3	5.981
1.51E3	5.307	1.51E3	0.887	1.51E3	5.984
1.51E3	5.313	1.51E3	0.886	1.51E3	5.996
1.51E3	5.308	1.51E3	0.886	1.51E3	5.993
1.51E3	5.307	1.51E3	0.887	1.51E3	5.982
1.52E3	5.305	1.52E3	0.886	1.52E3	5.985
1.52E3	5.300	1.52E3	0.885	1.52E3	5.990
1.52E3	5.296	1.52E3	0.885	1.52E3	5.984
1.52E3	5.299	1.52E3	0.885	1.52E3	5.986
1.52E3	5.293	1.52E3	0.882	1.52E3	6.000
1.52E3	5.291	1.52E3	0.883	1.52E3	5.995
1.52E3	5.287	1.52E3	0.881	1.52E3	5.999
1.52E3	5.286	1.52E3	0.882	1.52E3	5.991
1.52E3	5.280	1.52E3	0.880	1.52E3	5.998
1.52E3	5.281	1.52E3	0.881	1.52E3	5.991
1.53E3	5.282	1.53E3	0.880	1.53E3	6.000
1.53E3	5.282	1.53E3	0.880	1.53E3	6.003
1.53E3	5.282	1.53E3	0.880	1.53E3	6.001
1.53E3	5.285	1.53E3	0.881	1.53E3	5.996
1.53E3	5.286	1.53E3	0.883	1.53E3	5.987
1.53E3	5.290	1.53E3	0.881	1.53E3	6.003
1.53E3	5.289	1.53E3	0.883	1.53E3	5.987
1.53E3	5.290	1.53E3	0.884	1.53E3	5.986
1.53E3	5.294	1.53E3	0.884	1.53E3	5.989
1.53E3	5.296	1.53E3	0.883	1.53E3	5.997
1.54E3	5.300	1.54E3	0.885	1.54E3	5.989
1.54E3	5.302	1.54E3	0.885	1.54E3	5.992
1.54E3	5.298	1.54E3	0.884	1.54E3	5.996
1.54E3	5.303	1.54E3	0.885	1.54E3	5.992
1.54E3	5.299	1.54E3	0.885	1.54E3	5.985
1.54E3	5.299	1.54E3	0.885	1.54E3	5.988
1.54E3	5.300	1.54E3	0.885	1.54E3	5.987
1.54E3	5.292	1.54E3	0.884	1.54E3	5.986
1.54E3	5.287	1.54E3	0.882	1.54E3	5.995
1.54E3	5.284	1.54E3	0.882	1.54E3	5.994
1.55E3	5.277	1.55E3	0.880	1.55E3	5.994
1.55E3	5.282	1.55E3	0.881	1.55E3	5.998
1.55E3	5.281	1.55E3	0.880	1.55E3	6.000
1.55E3	5.277	1.55E3	0.881	1.55E3	5.991
1.55E3	5.266	1.55E3	0.877	1.55E3	6.002
1.55E3	5.258	1.55E3	0.876	1.55E3	6.000
1.55E3	5.247	1.55E3	0.876	1.55E3	5.989
1.55E3	5.238	1.55E3	0.873	1.55E3	6.001
1.55E3	5.231	1.55E3	0.871	1.55E3	6.007
1.55E3	5.225	1.55E3	0.871	1.55E3	5.997
1.56E3	5.217	1.56E3	0.869	1.56E3	6.003
1.56E3	5.216	1.56E3	0.868	1.56E3	6.008
1.56E3	5.214	1.56E3	0.867	1.56E3	6.011
1.56E3	5.222	1.56E3	0.869	1.56E3	6.008
1.56E3	5.218	1.56E3	0.870	1.56E3	6.000
1.56E3	5.215	1.56E3	0.869	1.56E3	6.002
1.56E3	5.212	1.56E3	0.867	1.56E3	6.010
1.56E3	5.208	1.56E3	0.870	1.56E3	5.988
1.56E3	5.206	1.56E3	0.867	1.56E3	6.006
1.56E3	5.204	1.56E3	0.867	1.56E3	6.002
1.57E3	5.200	1.57E3	0.865	1.57E3	6.009
1.57E3	5.199	1.57E3	0.867	1.57E3	5.999
1.57E3	5.198	1.57E3	0.866	1.57E3	6.006
1.57E3	5.194	1.57E3	0.866	1.57E3	5.997
1.57E3	5.192	1.57E3	0.865	1.57E3	6.002
1.57E3	5.191	1.57E3	0.865	1.57E3	6.003
1.57E3	5.193	1.57E3	0.866	1.57E3	5.999
1.57E3	5.192	1.57E3	0.864	1.57E3	6.008
1.57E3	5.198	1.57E3	0.867	1.57E3	5.995
1.57E3	5.204	1.57E3	0.867	1.57E3	6.004
1.58E3	5.209	1.58E3	0.870	1.58E3	5.987
1.58E3	5.220	1.58E3	0.871	1.58E3	5.992
1.58E3	5.231	1.58E3	0.872	1.58E3	6.002
1.58E3	5.230	1.58E3	0.875	1.58E3	5.980
1.58E3	5.235	1.58E3	0.875	1.58E3	5.982
1.58E3	5.243	1.58E3	0.877	1.58E3	5.977
1.58E3	5.250	1.58E3	0.877	1.58E3	5.985
1.58E3	5.256	1.58E3	0.879	1.58E3	5.983
1.58E3	5.256	1.58E3	0.880	1.58E3	5.972
1.58E3	5.258	1.58E3	0.881	1.58E3	5.970
1.59E3	5.256	1.59E3	0.878	1.59E3	5.984
1.59E3	5.255	1.59E3	0.881	1.59E3	5.967
1.59E3	5.255	1.59E3	0.879	1.59E3	5.977
1.59E3	5.255	1.59E3	0.879	1.59E3	5.978
1.59E3	5.255	1.59E3	0.878	1.59E3	5.988
1.59E3	5.256	1.59E3	0.877	1.59E3	5.991
1.59E3	5.254	1.59E3	0.878	1.59E3	5.982
1.59E3	5.252	1.59E3	0.878	1.59E3	5.982
1.59E3	5.254	1.59E3	0.878	1.59E3	5.985
1.59E3	5.248	1.59E3	0.878	1.59E3	5.976
1.6E3	5.248	1.6E3	0.875	1.6E3	5.999
1.6E3	5.251	1.6E3	0.878	1.6E3	5.979
1.6E3	5.250	1.6E3	0.878	1.6E3	5.978
1.6E3	5.249	1.6E3	0.878	1.6E3	5.982
1.6E3	5.251	1.6E3	0.879	1.6E3	5.972
1.6E3	5.252	1.6E3	0.877	1.6E3	5.986
1.6E3	5.249	1.6E3	0.877	1.6E3	5.982
1.6E3	5.246	1.6E3	0.878	1.6E3	5.974
1.6E3	5.246	1.6E3	0.878	1.6E3	5.975
1.6E3	5.245	1.6E3	0.877	1.6E3	5.981
1.61E3	5.240	1.61E3	0.877	1.61E3	5.976
1.61E3	5.235	1.61E3	0.873	1.61E3	5.996
1.61E3	5.226	1.61E3	0.872	1.61E3	5.995
1.61E3	5.225	1.61E3	0.871	1.61E3	5.996
1.61E3	5.216	1.61E3	0.870	1.61E3	5.997
1.61E3	5.207	1.61E3	0.870	1.61E3	5.983
1.61E3	5.204	1.61E3	0.869	1.61E3	5.986
1.61E3	5.200	1.61E3	0.868	1.61E3	5.991
1.61E3	5.199	1.61E3	0.868	1.61E3	5.992
1.61E3	5.198	1.61E3	0.867	1.61E3	5.999
1.62E3	5.199	1.62E3	0.867	1.62E3	5.999
1.62E3	5.203	1.62E3	0.867	1.62E3	5.999
1.62E3	5.207	1.62E3	0.869	1.62E3	5.996
1.62E3	5.204	1.62E3	0.866	1.62E3	6.007
1.62E3	5.202	1.62E3	0.866	1.62E3	6.008
1.62E3	5.195	1.62E3	0.867	1.62E3	5.994
1.62E3	5.201	1.62E3	0.865	1.62E3	6.012
1.62E3	5.195	1.62E3	0.864	1.62E3	6.010
1.62E3	5.197	1.62E3	0.863	1.62E3	6.019
1.62E3	5.198	1.62E3	0.864	1.62E3	6.014
1.63E3	5.199	1.63E3	0.865	1.63E3	6.010
1.63E3	5.204	1.63E3	0.865	1.63E3	6.013
1.63E3	5.208	1.63E3	0.867	1.63E3	6.009
1.63E3	5.206	1.63E3	0.867	1.63E3	6.007
1.63E3	5.209	1.63E3	0.866	1.63E3	6.012
1.63E3	5.206	1.63E3	0.868	1.63E3	5.996
1.63E3	5.208	1.63E3	0.870	1.63E3	5.990
1.63E3	5.208	1.63E3	0.869	1.63E3	5.994
1.63E3	5.205	1.63E3	0.868	1.63E3	5.996
1.63E3	5.204	1.63E3	0.870	1.63E3	5.984
1.64E3	5.204	1.64E3	0.869	1.64E3	5.990
1.64E3	5.213	1.64E3	0.869	1.64E3	5.996
1.64E3	5.209	1.64E3	0.872	1.64E3	5.977
1.64E3	5.210	1.64E3	0.870	1.64E3	5.989
1.64E3	5.209	1.64E3	0.871	1.64E3	5.980
1.64E3	5.207	1.64E3	0.870	1.64E3	5.983
1.64E3	5.210	1.64E3	0.871	1.64E3	5.981
1.64E3	5.217	1.64E3	0.874	1.64E3	5.971
1.64E3	5.213	1.64E3	0.871	1.64E3	5.985
1.64E3	5.201	1.64E3	0.868	1.64E3	5.991
1.65E3	5.198	1.65E3	0.868	1.65E3	5.986
1.65E3	5.194	1.65E3	0.868	1.65E3	5.986
1.65E3	5.187	1.65E3	0.866	1.65E3	5.992
1.65E3	5.184	1.65E3	0.865	1.65E3	5.993
1.65E3	5.182	1.65E3	0.866	1.65E3	5.983
1.65E3	5.180	1.65E3	0.865	1.65E3	5.988
1.65E3	5.174	1.65E3	0.864	1.65E3	5.989
1.65E3	5.175	1.65E3	0.864	1.65E3	5.989
1.65E3	5.177	1.65E3	0.867	1.65E3	5.974
1.65E3	5.177	1.65E3	0.866	1.65E3	5.979
1.66E3	5.181	1.66E3	0.867	1.66E3	5.976
1.66E3	5.178	1.66E3	0.868	1.66E3	5.964
1.66E3	5.177	1.66E3	0.867	1.66E3	5.972
1.66E3	5.179	1.66E3	0.866	1.66E3	5.977
1.66E3	5.181	1.66E3	0.868	1.66E3	5.970
1.66E3	5.183	1.66E3	0.867	1.66E3	5.977
1.66E3	5.188	1.66E3	0.867	1.66E3	5.981
1.66E3	5.193	1.66E3	0.871	1.66E3	5.965
1.66E3	5.192	1.66E3	0.872	1.66E3	5.953
1.66E3	5.198	1.66E3	0.873	1.66E3	5.954
1.67E3	5.199	1.67E3	0.874	1.67E3	5.947
1.67E3	5.206	1.67E3	0.873	1.67E3	5.963
1.67E3	5.210	1.67E3	0.874	1.67E3	5.961
1.67E3	5.208	1.67E3	0.876	1.67E3	5.947
1.67E3	5.210	1.67E3	0.875	1.67E3	5.952
1.67E3	5.214	1.67E3	0.876	1.67E3	5.953
1.67E3	5.208	1.67E3	0.877	1.67E3	5.939
1.67E3	5.205	1.67E3	0.875	1.67E3	5.946
1.67E3	5.204	1.67E3	0.873	1.67E3	5.962
1.67E3	5.200	1.67E3	0.874	1.67E3	5.949
1.68E3	5.200	1.68E3	0.876	1.68E3	5.938
1.68E3	5.201	1.68E3	0.874	1.68E3	5.949
1.68E3	5.197	1.68E3	0.873	1.68E3	5.952
1.68E3	5.196	1.68E3	0.877	1.68E3	5.925
1.68E3	5.195	1.68E3	0.875	1.68E3	5.939
1.68E3	5.193	1.68E3	0.874	1.68E3	5.945
1.68E3	5.191	1.68E3	0.873	1.68E3	5.948
1.68E3	5.185	1.68E3	0.873	1.68E3	5.939
1.68E3	5.188	1.68E3	0.872	1.68E3	5.950
1.68E3	5.186	1.68E3	0.870	1.68E3	5.958
1.69E3	5.189	1.69E3	0.872	1.69E3	5.952
1.69E3	5.183	1.69E3	0.871	1.69E3	5.948
1.69E3	5.182	1.69E3	0.875	1.69E3	5.922
1.69E3	5.187	1.69E3	0.870	1.69E3	5.961
1.69E3	5.183	1.69E3	0.872	1.69E3	5.942
1.69E3	5.185	1.69E3	0.873	1.69E3	5.941
1.69E3	5.180	1.69E3	0.870	1.69E3	5.955
1.69E3	5.182	1.69E3	0.873	1.69E3	5.936
1.69E3	5.180	1.69E3	0.873	1.69E3	5.934
1.69E3	5.181	1.69E3	0.873	1.69E3	5.936
1.7E3	5.180	1.7E3	0.871	1.7E3	5.946
1.7E3	5.174	1.7E3	0.871	1.7E3	5.942
1.7E3	5.172	1.7E3	0.872	1.7E3	5.933
1.7E3	5.170	1.7E3	0.870	1.7E3	5.941
1.7E3	5.166	1.7E3	0.870	1.7E3	5.941
1.7E3	5.161	1.7E3	0.869	1.7E3	5.941
1.7E3	5.162	1.7E3	0.870	1.7E3	5.934
1.7E3	5.155	1.7E3	0.869	1.7E3	5.934
1.7E3	5.152	1.7E3	0.868	1.7E3	5.936
1.7E3	5.154	1.7E3	0.869	1.7E3	5.935
1.71E3	5.150	1.71E3	0.867	1.71E3	5.941
1.71E3	5.149	1.71E3	0.866	1.71E3	5.944
1.71E3	5.148	1.71E3	0.867	1.71E3	5.939
1.71E3	5.147	1.71E3	0.867	1.71E3	5.938
1.71E3	5.144	1.71E3	0.866	1.71E3	5.937
1.71E3	5.142	1.71E3	0.868	1.71E3	5.926
1.71E3	5.141	1.71E3	0.866	1.71E3	5.933
1.71E3	5.144	1.71E3	0.866	1.71E3	5.937
1.71E3	5.138	1.71E3	0.866	1.71E3	5.934
1.71E3	5.139	1.71E3	0.865	1.71E3	5.942
1.72E3	5.136	1.72E3	0.865	1.72E3	5.939
1.72E3	5.137	1.72E3	0.865	1.72E3	5.939
1.72E3	5.133	1.72E3	0.867	1.72E3	5.923
1.72E3	5.131	1.72E3	0.865	1.72E3	5.933
1.72E3	5.131	1.72E3	0.865	1.72E3	5.932
1.72E3	5.133	1.72E3	0.865	1.72E3	5.931
1.72E3	5.128	1.72E3	0.865	1.72E3	5.926
1.72E3	5.133	1.72E3	0.866	1.72E3	5.925
1.72E3	5.126	1.72E3	0.865	1.72E3	5.926
1.72E3	5.128	1.72E3	0.863	1.72E3	5.940
1.73E3	5.130	1.73E3	0.865	1.73E3	5.930
1.73E3	5.128	1.73E3	0.866	1.73E3	5.922
1.73E3	5.131	1.73E3	0.866	1.73E3	5.925
1.73E3	5.133	1.73E3	0.866	1.73E3	5.929
1.73E3	5.141	1.73E3	0.868	1.73E3	5.922
1.73E3	5.137	1.73E3	0.866	1.73E3	5.930
1.73E3	5.141	1.73E3	0.869	1.73E3	5.916
1.73E3	5.146	1.73E3	0.871	1.73E3	5.911
1.73E3	5.142	1.73E3	0.870	1.73E3	5.910
1.73E3	5.148	1.73E3	0.869	1.73E3	5.921
1.74E3	5.143	1.74E3	0.870	1.74E3	5.912
1.74E3	5.147	1.74E3	0.869	1.74E3	5.920
1.74E3	5.144	1.74E3	0.870	1.74E3	5.915
1.74E3	5.145	1.74E3	0.869	1.74E3	5.920
1.74E3	5.146	1.74E3	0.869	1.74E3	5.925
1.74E3	5.147	1.74E3	0.868	1.74E3	5.927
1.74E3	5.138	1.74E3	0.870	1.74E3	5.908
1.74E3	5.136	1.74E3	0.867	1.74E3	5.923
1.74E3	5.131	1.74E3	0.870	1.74E3	5.898
1.74E3	5.129	1.74E3	0.867	1.74E3	5.915
1.75E3	5.122	1.75E3	0.866	1.75E3	5.917
1.75E3	5.120	1.75E3	0.865	1.75E3	5.922
1.75E3	5.120	1.75E3	0.866	1.75E3	5.911
1.75E3	5.117	1.75E3	0.867	1.75E3	5.905
1.75E3	5.117	1.75E3	0.865	1.75E3	5.917
1.75E3	5.113	1.75E3	0.866	1.75E3	5.906
1.75E3	5.113	1.75E3	0.865	1.75E3	5.910
1.75E3	5.110	1.75E3	0.867	1.75E3	5.894
1.75E3	5.113	1.75E3	0.865	1.75E3	5.909
1.75E3	5.109	1.75E3	0.865	1.75E3	5.908
1.76E3	5.112	1.76E3	0.866	1.76E3	5.903
1.76E3	5.111	1.76E3	0.865	1.76E3	5.905
1.76E3	5.119	1.76E3	0.866	1.76E3	5.911
1.76E3	5.121	1.76E3	0.866	1.76E3	5.913
1.76E3	5.122	1.76E3	0.867	1.76E3	5.906
1.76E3	5.121	1.76E3	0.866	1.76E3	5.912
1.76E3	5.119	1.76E3	0.866	1.76E3	5.914
1.76E3	5.118	1.76E3	0.866	1.76E3	5.909
1.76E3	5.119	1.76E3	0.866	1.76E3	5.914
1.76E3	5.121	1.76E3	0.868	1.76E3	5.897
1.77E3	5.122	1.77E3	0.867	1.77E3	5.910
1.77E3	5.124	1.77E3	0.868	1.77E3	5.904
1.77E3	5.128	1.77E3	0.868	1.77E3	5.905
1.77E3	5.130	1.77E3	0.867	1.77E3	5.916
1.77E3	5.127	1.77E3	0.868	1.77E3	5.904
1.77E3	5.132	1.77E3	0.869	1.77E3	5.908
1.77E3	5.132	1.77E3	0.871	1.77E3	5.894
1.77E3	5.131	1.77E3	0.871	1.77E3	5.892
1.77E3	5.128	1.77E3	0.870	1.77E3	5.893
1.77E3	5.129	1.77E3	0.869	1.77E3	5.900
1.78E3	5.129	1.78E3	0.869	1.78E3	5.902
1.78E3	5.130	1.78E3	0.871	1.78E3	5.892
1.78E3	5.132	1.78E3	0.869	1.78E3	5.906
1.78E3	5.129	1.78E3	0.870	1.78E3	5.898
1.78E3	5.131	1.78E3	0.869	1.78E3	5.902
1.78E3	5.129	1.78E3	0.870	1.78E3	5.896
1.78E3	5.129	1.78E3	0.869	1.78E3	5.903
1.78E3	5.132	1.78E3	0.870	1.78E3	5.898
1.78E3	5.133	1.78E3	0.870	1.78E3	5.902
1.78E3	5.134	1.78E3	0.871	1.78E3	5.895
1.79E3	5.134	1.79E3	0.872	1.79E3	5.885
1.79E3	5.135	1.79E3	0.873	1.79E3	5.880
1.79E3	5.137	1.79E3	0.871	1.79E3	5.897
1.79E3	5.134	1.79E3	0.871	1.79E3	5.895
1.79E3	5.135	1.79E3	0.872	1.79E3	5.889
1.79E3	5.133	1.79E3	0.872	1.79E3	5.885
1.79E3	5.137	1.79E3	0.871	1.79E3	5.895
1.79E3	5.129	1.79E3	0.871	1.79E3	5.889
1.79E3	5.136	1.79E3	0.873	1.79E3	5.882
1.79E3	5.142	1.79E3	0.876	1.79E3	5.871
1.8E3	5.139	1.8E3	0.874	1.8E3	5.881
1.8E3	5.140	1.8E3	0.874	1.8E3	5.882
1.8E3	5.139	1.8E3	0.873	1.8E3	5.886
1.8E3	5.136	1.8E3	0.872	1.8E3	5.889
1.8E3	5.131	1.8E3	0.871	1.8E3	5.888
1.8E3	5.130	1.8E3	0.871	1.8E3	5.888
1.8E3	5.137	1.8E3	0.872	1.8E3	5.890
1.8E3	5.141	1.8E3	0.872	1.8E3	5.895
1.8E3	5.141	1.8E3	0.870	1.8E3	5.907
1.8E3	5.135	1.8E3	0.870	1.8E3	5.906
1.81E3	5.141	1.81E3	0.870	1.81E3	5.907
1.81E3	5.139	1.81E3	0.873	1.81E3	5.886
1.81E3	5.135	1.81E3	0.871	1.81E3	5.898
1.81E3	5.132	1.81E3	0.871	1.81E3	5.889
1.81E3	5.135	1.81E3	0.873	1.81E3	5.883
1.81E3	5.137	1.81E3	0.871	1.81E3	5.895
1.81E3	5.133	1.81E3	0.871	1.81E3	5.891
1.81E3	5.132	1.81E3	0.871	1.81E3	5.890
1.81E3	5.129	1.81E3	0.872	1.81E3	5.880
1.81E3	5.130	1.81E3	0.873	1.81E3	5.876
1.82E3	5.127	1.82E3	0.873	1.82E3	5.873
1.82E3	5.123	1.82E3	0.871	1.82E3	5.884
1.82E3	5.123	1.82E3	0.872	1.82E3	5.876
1.82E3	5.117	1.82E3	0.870	1.82E3	5.878
1.82E3	5.119	1.82E3	0.871	1.82E3	5.878
1.82E3	5.111	1.82E3	0.869	1.82E3	5.879
1.82E3	5.107	1.82E3	0.868	1.82E3	5.882
1.82E3	5.107	1.82E3	0.868	1.82E3	5.882
1.82E3	5.106	1.82E3	0.869	1.82E3	5.878
1.82E3	5.101	1.82E3	0.866	1.82E3	5.888
1.83E3	5.098	1.83E3	0.868	1.83E3	5.875
1.83E3	5.098	1.83E3	0.865	1.83E3	5.892
1.83E3	5.098	1.83E3	0.865	1.83E3	5.896
1.83E3	5.095	1.83E3	0.868	1.83E3	5.869
1.83E3	5.095	1.83E3	0.867	1.83E3	5.880
1.83E3	5.098	1.83E3	0.866	1.83E3	5.890
1.83E3	5.092	1.83E3	0.866	1.83E3	5.881
1.83E3	5.097	1.83E3	0.865	1.83E3	5.889
1.83E3	5.099	1.83E3	0.866	1.83E3	5.886
1.83E3	5.099	1.83E3	0.867	1.83E3	5.879
1.84E3	5.098	1.84E3	0.865	1.84E3	5.894
1.84E3	5.093	1.84E3	0.866	1.84E3	5.877
1.84E3	5.093	1.84E3	0.867	1.84E3	5.874
1.84E3	5.096	1.84E3	0.866	1.84E3	5.888
1.84E3	5.095	1.84E3	0.866	1.84E3	5.882
1.84E3	5.092	1.84E3	0.866	1.84E3	5.882
1.84E3	5.091	1.84E3	0.865	1.84E3	5.886
1.84E3	5.085	1.84E3	0.865	1.84E3	5.880
1.84E3	5.084	1.84E3	0.864	1.84E3	5.886
1.84E3	5.088	1.84E3	0.865	1.84E3	5.882
1.85E3	5.081	1.85E3	0.863	1.85E3	5.890
1.85E3	5.083	1.85E3	0.861	1.85E3	5.906
1.85E3	5.083	1.85E3	0.862	1.85E3	5.899
1.85E3	5.081	1.85E3	0.864	1.85E3	5.880
1.85E3	5.082	1.85E3	0.864	1.85E3	5.884
1.85E3	5.078	1.85E3	0.863	1.85E3	5.887
1.85E3	5.080	1.85E3	0.865	1.85E3	5.874
1.85E3	5.075	1.85E3	0.858	1.85E3	5.913
1.85E3	5.076	1.85E3	0.863	1.85E3	5.881
1.85E3	5.076	1.85E3	0.865	1.85E3	5.868
1.86E3	5.079	1.86E3	0.864	1.86E3	5.876
1.86E3	5.076	1.86E3	0.864	1.86E3	5.876
1.86E3	5.078	1.86E3	0.864	1.86E3	5.877
1.86E3	5.076	1.86E3	0.864	1.86E3	5.873
1.86E3	5.078	1.86E3	0.862	1.86E3	5.888
1.86E3	5.075	1.86E3	0.862	1.86E3	5.888
1.86E3	5.071	1.86E3	0.863	1.86E3	5.878
1.86E3	5.074	1.86E3	0.865	1.86E3	5.868
1.86E3	5.071	1.86E3	0.864	1.86E3	5.868
1.86E3	5.070	1.86E3	0.864	1.86E3	5.865
1.87E3	5.066	1.87E3	0.863	1.87E3	5.868
1.87E3	5.072	1.87E3	0.865	1.87E3	5.860
1.87E3	5.070	1.87E3	0.866	1.87E3	5.856
1.87E3	5.071	1.87E3	0.865	1.87E3	5.863
1.87E3	5.073	1.87E3	0.865	1.87E3	5.866
1.87E3	5.075	1.87E3	0.866	1.87E3	5.859
1.87E3	5.072	1.87E3	0.866	1.87E3	5.860
1.87E3	5.075	1.87E3	0.867	1.87E3	5.856
1.87E3	5.075	1.87E3	0.865	1.87E3	5.868
1.87E3	5.069	1.87E3	0.866	1.87E3	5.853
1.88E3	5.069	1.88E3	0.866	1.88E3	5.854
1.88E3	5.067	1.88E3	0.865	1.88E3	5.860
1.88E3	5.069	1.88E3	0.865	1.88E3	5.857
1.88E3	5.065	1.88E3	0.865	1.88E3	5.858
1.88E3	5.065	1.88E3	0.864	1.88E3	5.862
1.88E3	5.064	1.88E3	0.865	1.88E3	5.857
1.88E3	5.069	1.88E3	0.864	1.88E3	5.865
1.88E3	5.065	1.88E3	0.865	1.88E3	5.854
1.88E3	5.064	1.88E3	0.865	1.88E3	5.854
1.88E3	5.060	1.88E3	0.864	1.88E3	5.856
1.89E3	5.063	1.89E3	0.864	1.89E3	5.859
1.89E3	5.060	1.89E3	0.863	1.89E3	5.864
1.89E3	5.060	1.89E3	0.862	1.89E3	5.868
1.89E3	5.057	1.89E3	0.864	1.89E3	5.851
1.89E3	5.059	1.89E3	0.864	1.89E3	5.857
1.89E3	5.062	1.89E3	0.862	1.89E3	5.870
1.89E3	5.062	1.89E3	0.864	1.89E3	5.856
1.89E3	5.060	1.89E3	0.862	1.89E3	5.868
1.89E3	5.056	1.89E3	0.862	1.89E3	5.862
1.89E3	5.061	1.89E3	0.863	1.89E3	5.862
1.9E3	5.063	1.9E3	0.861	1.9E3	5.884
1.9E3	5.061	1.9E3	0.865	1.9E3	5.853
1.9E3	5.069	1.9E3	0.864	1.9E3	5.864
1.9E3	5.070	1.9E3	0.867	1.9E3	5.851
1.9E3	5.070	1.9E3	0.866	1.9E3	5.853
1.9E3	5.076	1.9E3	0.865	1.9E3	5.868
1.9E3	5.080	1.9E3	0.866	1.9E3	5.868
1.9E3	5.080	1.9E3	0.865	1.9E3	5.871
1.9E3	5.077	1.9E3	0.866	1.9E3	5.860
1.9E3	5.080	1.9E3	0.867	1.9E3	5.860
1.91E3	5.085	1.91E3	0.868	1.91E3	5.861
1.91E3	5.089	1.91E3	0.870	1.91E3	5.848
1.91E3	5.088	1.91E3	0.865	1.91E3	5.879
1.91E3	5.085	1.91E3	0.868	1.91E3	5.858
1.91E3	5.083	1.91E3	0.868	1.91E3	5.858
1.91E3	5.084	1.91E3	0.867	1.91E3	5.865
1.91E3	5.087	1.91E3	0.868	1.91E3	5.861
1.91E3	5.084	1.91E3	0.867	1.91E3	5.862
1.91E3	5.082	1.91E3	0.869	1.91E3	5.850
1.91E3	5.084	1.91E3	0.866	1.91E3	5.872
1.92E3	5.088	1.92E3	0.867	1.92E3	5.867
1.92E3	5.088	1.92E3	0.866	1.92E3	5.873
1.92E3	5.088	1.92E3	0.869	1.92E3	5.858
1.92E3	5.085	1.92E3	0.868	1.92E3	5.857
1.92E3	5.088	1.92E3	0.867	1.92E3	5.866
1.92E3	5.090	1.92E3	0.868	1.92E3	5.861
1.92E3	5.089	1.92E3	0.866	1.92E3	5.878
1.92E3	5.089	1.92E3	0.868	1.92E3	5.864
1.92E3	5.089	1.92E3	0.869	1.92E3	5.859
1.92E3	5.086	1.92E3	0.867	1.92E3	5.866
1.93E3	5.088	1.93E3	0.867	1.93E3	5.869
1.93E3	5.089	1.93E3	0.867	1.93E3	5.868
1.93E3	5.090	1.93E3	0.866	1.93E3	5.879
1.93E3	5.083	1.93E3	0.867	1.93E3	5.860
1.93E3	5.087	1.93E3	0.869	1.93E3	5.853
1.93E3	5.093	1.93E3	0.867	1.93E3	5.872
1.93E3	5.090	1.93E3	0.869	1.93E3	5.857
1.93E3	5.093	1.93E3	0.868	1.93E3	5.868
1.93E3	5.092	1.93E3	0.869	1.93E3	5.862
1.93E3	5.087	1.93E3	0.867	1.93E3	5.866
1.94E3	5.086	1.94E3	0.868	1.94E3	5.859
1.94E3	5.085	1.94E3	0.869	1.94E3	5.848
1.94E3	5.090	1.94E3	0.871	1.94E3	5.847
1.94E3	5.092	1.94E3	0.869	1.94E3	5.857
1.94E3	5.095	1.94E3	0.871	1.94E3	5.851
1.94E3	5.092	1.94E3	0.870	1.94E3	5.853
1.94E3	5.090	1.94E3	0.868	1.94E3	5.861
1.94E3	5.089	1.94E3	0.870	1.94E3	5.849
1.94E3	5.086	1.94E3	0.867	1.94E3	5.865
1.94E3	5.086	1.94E3	0.868	1.94E3	5.858
1.95E3	5.089	1.95E3	0.869	1.95E3	5.857
1.95E3	5.092	1.95E3	0.868	1.95E3	5.869
1.95E3	5.091	1.95E3	0.869	1.95E3	5.855
1.95E3	5.089	1.95E3	0.866	1.95E3	5.873
1.95E3	5.093	1.95E3	0.867	1.95E3	5.876
1.95E3	5.100	1.95E3	0.867	1.95E3	5.886
1.95E3	5.104	1.95E3	0.866	1.95E3	5.894
1.95E3	5.111	1.95E3	0.865	1.95E3	5.907
1.95E3	5.118	1.95E3	0.864	1.95E3	5.927
1.95E3	5.130	1.95E3	0.862	1.95E3	5.952
1.96E3	5.143	1.96E3	0.862	1.96E3	5.968
1.96E3	5.157	1.96E3	0.861	1.96E3	5.990
1.96E3	5.177	1.96E3	0.860	1.96E3	6.022
1.96E3	5.197	1.96E3	0.859	1.96E3	6.052
1.96E3	5.210	1.96E3	0.859	1.96E3	6.066
1.96E3	5.232	1.96E3	0.859	1.96E3	6.093
1.96E3	5.250	1.96E3	0.856	1.96E3	6.136
1.96E3	5.265	1.96E3	0.857	1.96E3	6.147
1.96E3	5.280	1.96E3	0.853	1.96E3	6.190
1.96E3	5.293	1.96E3	0.853	1.96E3	6.202
1.97E3	5.310	1.97E3	0.852	1.97E3	6.235
1.97E3	5.323	1.97E3	0.852	1.97E3	6.249
1.97E3	5.331	1.97E3	0.850	1.97E3	6.276
1.97E3	5.344	1.97E3	0.847	1.97E3	6.309
1.97E3	5.354	1.97E3	0.846	1.97E3	6.326
1.97E3	5.372	1.97E3	0.846	1.97E3	6.350
1.97E3	5.383	1.97E3	0.846	1.97E3	6.362
1.97E3	5.396	1.97E3	0.845	1.97E3	6.386
1.97E3	5.407	1.97E3	0.845	1.97E3	6.401
1.97E3	5.411	1.97E3	0.844	1.97E3	6.410
1.98E3	5.428	1.98E3	0.843	1.98E3	6.435
1.98E3	5.436	1.98E3	0.843	1.98E3	6.452
1.98E3	5.449	1.98E3	0.844	1.98E3	6.455
1.98E3	5.450	1.98E3	0.843	1.98E3	6.465
1.98E3	5.458	1.98E3	0.843	1.98E3	6.475
1.98E3	5.467	1.98E3	0.841	1.98E3	6.496
1.98E3	5.474	1.98E3	0.840	1.98E3	6.518
1.98E3	5.479	1.98E3	0.842	1.98E3	6.506
1.98E3	5.481	1.98E3	0.842	1.98E3	6.509
1.98E3	5.486	1.98E3	0.841	1.98E3	6.520
1.99E3	5.495	1.99E3	0.840	1.99E3	6.539
1.99E3	5.495	1.99E3	0.839	1.99E3	6.552
1.99E3	5.498	1.99E3	0.837	1.99E3	6.567
1.99E3	5.502	1.99E3	0.839	1.99E3	6.560
1.99E3	5.507	1.99E3	0.839	1.99E3	6.562
1.99E3	5.511	1.99E3	0.838	1.99E3	6.577
1.99E3	5.511	1.99E3	0.839	1.99E3	6.568
1.99E3	5.509	1.99E3	0.837	1.99E3	6.583
1.99E3	5.508	1.99E3	0.839	1.99E3	6.564
1.99E3	5.510	1.99E3	0.839	1.99E3	6.571
2E3	5.505	2E3	0.839	2E3	6.564
2E3	5.500	2E3	0.839	2E3	6.553
2E3	5.500	2E3	0.837	2E3	6.570
[truncated: 8,918 more rows]
