# Supplementary material for: Acidic Stress Triggers Sodium-Coupled Bicarbonate Transport and Promotes Survival in A375 Human Melanoma Cells
Source: Sci Rep. 2019 May 2;9:6858. doi: 10.1038/s41598-019-43262-y (PMC6497716; doi:10.1038/s41598-019-43262-y)
Supplement: Supplementary file 1 — Dataset 1 [file 41598_2019_43262_MOESM1_ESM.zip › 原始檔/A375 Cl-Free HCO3-CO2 NH42SO4 Prepulses-2.txt]

DT301 ADC 5	DT301 ADC 5	DT301 ADC 6	DT301 ADC 6	Linear Ratio	Linear Ratio
Time Seconds	Signal Volts	Time Seconds	Signal Volts	Time Seconds	Ratio Abs.
0	7.178	0	1.549	0	4.633
1	7.185	1	1.547	1	4.646
2	7.189	2	1.549	2	4.642
3	7.183	3	1.546	3	4.646
4	7.189	4	1.548	4	4.644
5	7.180	5	1.546	5	4.644
6	7.207	6	1.553	6	4.641
7	7.225	7	1.557	7	4.641
8	7.244	8	1.561	8	4.640
9	7.254	9	1.561	9	4.646
10	7.251	10	1.562	10	4.641
11	7.297	11	1.573	11	4.640
12	7.314	12	1.576	12	4.641
13	7.321	13	1.577	13	4.641
14	7.364	14	1.585	14	4.646
15	7.377	15	1.589	15	4.644
16	7.407	16	1.595	16	4.643
17	7.414	17	1.597	17	4.643
18	7.437	18	1.601	18	4.644
19	7.443	19	1.601	19	4.649
20	7.457	20	1.604	20	4.650
21	7.473	21	1.609	21	4.646
22	7.484	22	1.611	22	4.646
23	7.486	23	1.610	23	4.649
24	7.502	24	1.615	24	4.644
25	7.509	25	1.616	25	4.646
26	7.515	26	1.618	26	4.643
27	7.526	27	1.618	27	4.652
28	7.539	28	1.622	28	4.647
29	7.559	29	1.626	29	4.649
30	7.576	30	1.635	30	4.635
31	7.586	31	1.633	31	4.646
32	7.587	32	1.634	32	4.642
33	7.605	33	1.639	33	4.641
34	7.600	34	1.637	34	4.642
35	7.596	35	1.635	35	4.646
36	7.615	36	1.639	36	4.648
37	7.633	37	1.642	37	4.649
38	7.627	38	1.642	38	4.644
39	7.643	39	1.644	39	4.648
40	7.652	40	1.646	40	4.649
41	7.650	41	1.646	41	4.648
42	7.669	42	1.649	42	4.651
43	7.685	43	1.654	43	4.647
44	7.693	44	1.658	44	4.642
45	7.701	45	1.657	45	4.647
46	7.704	46	1.658	46	4.648
47	7.699	47	1.655	47	4.652
48	7.722	48	1.660	48	4.652
49	7.744	49	1.666	49	4.649
50	7.745	50	1.664	50	4.653
51	7.750	51	1.664	51	4.657
52	7.776	52	1.669	52	4.659
53	7.776	53	1.670	53	4.656
54	7.651	54	1.639	54	4.667
55	6.933	55	1.469	55	4.720
56	6.654	56	1.403	56	4.742
57	6.153	57	1.287	57	4.779
58	6.117	58	1.278	58	4.787
59	6.127	59	1.280	59	4.788
60	6.140	60	1.283	60	4.787
61	6.134	61	1.282	61	4.785
62	6.139	62	1.283	62	4.785
63	6.143	63	1.284	63	4.785
64	6.137	64	1.282	64	4.786
65	6.142	65	1.283	65	4.786
66	6.145	66	1.283	66	4.791
67	6.159	67	1.284	67	4.796
68	6.159	68	1.288	68	4.783
69	6.154	69	1.286	69	4.785
70	6.166	70	1.290	70	4.781
71	6.141	71	1.282	71	4.791
72	6.103	72	1.274	72	4.791
73	6.144	73	1.308	73	4.699
74	6.334	74	1.505	74	4.210
75	6.290	75	1.464	75	4.297
76	6.293	76	1.460	76	4.312
77	6.295	77	1.460	77	4.311
78	6.318	78	1.485	78	4.253
79	6.299	79	1.457	79	4.324
80	6.300	80	1.458	80	4.321
81	6.317	81	1.468	81	4.302
82	6.308	82	1.461	82	4.319
83	6.304	83	1.457	83	4.328
84	6.237	84	1.383	84	4.511
85	6.140	85	1.283	85	4.787
86	6.133	86	1.282	86	4.785
87	6.132	87	1.284	87	4.777
88	6.135	88	1.282	88	4.785
89	6.134	89	1.283	89	4.782
90	6.140	90	1.285	90	4.778
91	6.215	91	1.356	91	4.584
92	6.244	92	1.392	92	4.484
93	6.204	93	1.347	93	4.605
94	6.213	94	1.367	94	4.546
95	6.207	95	1.366	95	4.543
96	5.906	96	1.324	96	4.459
97	3.748	97	0.886	97	4.233
98	3.978	98	0.975	98	4.080
99	2.183	99	0.468	99	4.662
100	2.154	100	0.438	100	4.915
101	2.128	101	0.410	101	5.191
102	2.130	102	0.408	102	5.223
103	2.134	103	0.408	103	5.223
104	2.130	104	0.407	104	5.232
105	4.131	105	0.927	105	4.457
106	6.229	106	1.452	106	4.290
107	2.507	107	0.531	107	4.724
108	4.920	108	1.129	108	4.357
109	5.769	109	1.301	109	4.436
110	6.940	110	1.560	110	4.449
111	6.412	111	1.454	111	4.410
112	4.498	112	1.039	112	4.331
113	4.606	113	1.087	113	4.236
114	4.436	114	1.055	114	4.205
115	2.851	115	0.604	115	4.721
116	4.861	116	1.086	116	4.475
117	5.602	117	1.226	117	4.568
118	3.590	118	0.811	118	4.427
119	3.820	119	0.867	119	4.408
120	4.917	120	1.072	120	4.587
121	4.291	121	0.941	121	4.559
122	3.978	122	0.868	122	4.583
123	4.083	123	0.886	123	4.607
124	4.128	124	0.895	124	4.611
125	4.183	125	0.911	125	4.592
126	4.128	126	0.895	126	4.611
127	4.163	127	0.911	127	4.569
128	4.449	128	1.205	128	3.691
129	4.473	129	1.224	129	3.654
130	4.395	130	1.148	130	3.828
131	4.196	131	0.936	131	4.483
132	4.164	132	0.905	132	4.598
133	4.159	133	0.905	133	4.597
134	4.169	134	0.909	134	4.586
135	4.260	135	0.935	135	4.557
136	5.645	136	1.293	136	4.365
137	5.710	137	1.304	137	4.377
138	5.709	138	1.305	138	4.373
139	5.710	139	1.307	139	4.369
140	5.710	140	1.306	140	4.372
141	5.711	141	1.308	141	4.364
142	5.702	142	1.306	142	4.367
143	5.706	143	1.305	143	4.371
144	5.704	144	1.308	144	4.361
145	5.690	145	1.303	145	4.367
146	5.707	146	1.310	146	4.357
147	5.700	147	1.307	147	4.362
148	5.694	148	1.308	148	4.355
149	5.688	149	1.305	149	4.360
150	5.678	150	1.304	150	4.356
151	5.686	151	1.306	151	4.354
152	5.680	152	1.305	152	4.353
153	5.668	153	1.302	153	4.355
154	5.675	154	1.302	154	4.359
155	5.660	155	1.299	155	4.357
156	5.671	156	1.302	156	4.357
157	5.668	157	1.302	157	4.353
158	5.664	158	1.303	158	4.347
159	5.664	159	1.303	159	4.347
160	5.659	160	1.301	160	4.349
161	5.660	161	1.302	161	4.346
162	5.663	162	1.304	162	4.345
163	5.654	163	1.301	163	4.346
164	5.663	164	1.303	164	4.347
165	5.665	165	1.303	165	4.347
166	5.660	166	1.302	166	4.346
167	5.664	167	1.305	167	4.340
168	5.664	168	1.305	168	4.340
169	5.666	169	1.306	169	4.340
170	5.663	170	1.306	170	4.336
171	5.661	171	1.306	171	4.336
172	5.670	172	1.309	172	4.332
173	5.669	173	1.307	173	4.339
174	5.662	174	1.307	174	4.332
175	5.663	175	1.309	175	4.326
176	5.670	176	1.310	176	4.327
177	5.670	177	1.310	177	4.327
178	5.672	178	1.313	178	4.321
179	5.670	179	1.311	179	4.323
180	5.667	180	1.310	180	4.325
181	5.670	181	1.313	181	4.318
182	5.678	182	1.313	182	4.323
183	5.664	183	1.311	183	4.319
184	5.670	184	1.313	184	4.318
185	5.668	185	1.312	185	4.320
186	5.673	186	1.313	186	4.320
187	5.672	187	1.312	187	4.322
188	5.671	188	1.313	188	4.318
189	5.667	189	1.314	189	4.314
190	5.674	190	1.315	190	4.316
191	5.672	191	1.315	191	4.312
192	5.669	192	1.313	192	4.317
193	5.671	193	1.316	193	4.309
194	5.662	194	1.313	194	4.313
195	5.663	195	1.312	195	4.318
196	5.666	196	1.315	196	4.310
197	5.655	197	1.312	197	4.312
198	5.658	198	1.317	198	4.296
199	5.650	199	1.311	199	4.308
200	5.651	200	1.312	200	4.308
201	5.657	201	1.313	201	4.310
202	5.645	202	1.308	202	4.316
203	5.650	203	1.312	203	4.306
204	5.646	204	1.311	204	4.307
205	5.644	205	1.310	205	4.308
206	5.652	206	1.311	206	4.311
207	5.640	207	1.310	207	4.305
208	5.641	208	1.309	208	4.309
209	5.645	209	1.310	209	4.308
210	5.648	210	1.310	210	4.310
211	5.646	211	1.312	211	4.302
212	5.644	212	1.312	212	4.303
213	5.642	213	1.312	213	4.301
214	5.643	214	1.311	214	4.304
215	5.648	215	1.314	215	4.298
216	5.651	216	1.314	216	4.300
217	5.657	217	1.317	217	4.297
218	5.642	218	1.312	218	4.298
219	5.635	219	1.311	219	4.298
220	5.641	220	1.312	220	4.298
221	5.646	221	1.315	221	4.292
222	5.635	222	1.311	222	4.297
223	5.627	223	1.311	223	4.292
224	5.643	224	1.317	224	4.285
225	5.634	225	1.312	225	4.296
226	5.643	226	1.313	226	4.298
227	5.634	227	1.312	227	4.294
228	5.625	228	1.311	228	4.291
229	5.632	229	1.311	229	4.295
230	5.638	230	1.315	230	4.287
231	5.645	231	1.316	231	4.288
232	5.627	232	1.309	232	4.298
233	5.626	233	1.310	233	4.296
234	5.635	234	1.313	234	4.291
235	5.637	235	1.314	235	4.288
236	5.640	236	1.317	236	4.283
237	5.636	237	1.316	237	4.282
238	5.631	238	1.315	238	4.283
239	5.636	239	1.315	239	4.285
240	5.643	240	1.319	240	4.277
241	5.649	241	1.321	241	4.278
242	5.652	242	1.322	242	4.277
243	5.648	243	1.320	243	4.278
244	5.649	244	1.319	244	4.283
245	5.648	245	1.321	245	4.275
246	5.652	246	1.323	246	4.274
247	5.656	247	1.323	247	4.275
248	5.659	248	1.324	248	4.274
249	5.666	249	1.327	249	4.271
250	5.667	250	1.326	250	4.273
251	5.661	251	1.326	251	4.269
252	5.667	252	1.328	252	4.267
253	5.673	253	1.331	253	4.263
254	5.681	254	1.333	254	4.263
255	5.689	255	1.334	255	4.264
256	5.689	256	1.334	256	4.263
257	5.676	257	1.331	257	4.263
258	5.676	258	1.332	258	4.261
259	5.678	259	1.333	259	4.261
260	5.688	260	1.337	260	4.256
261	5.686	261	1.337	261	4.252
262	5.688	262	1.336	262	4.256
263	5.693	263	1.338	263	4.255
264	5.695	264	1.339	264	4.254
265	5.683	265	1.337	265	4.250
266	5.688	266	1.337	266	4.256
267	5.691	267	1.337	267	4.255
268	5.686	268	1.340	268	4.244
269	5.689	269	1.339	269	4.248
270	5.684	270	1.339	270	4.245
271	5.680	271	1.338	271	4.245
272	5.684	272	1.339	272	4.245
273	5.687	273	1.339	273	4.248
274	5.681	274	1.339	274	4.244
275	5.677	275	1.339	275	4.239
276	5.676	276	1.338	276	4.242
277	5.672	277	1.336	277	4.247
278	5.676	278	1.338	278	4.243
279	5.671	279	1.336	279	4.243
280	5.679	280	1.340	280	4.238
281	5.672	281	1.337	281	4.244
282	5.676	282	1.338	282	4.243
283	5.668	283	1.338	283	4.235
284	5.677	284	1.339	284	4.240
285	5.675	285	1.340	285	4.236
286	5.676	286	1.340	286	4.236
287	5.683	287	1.341	287	4.237
288	5.673	288	1.339	288	4.236
289	5.678	289	1.341	289	4.235
290	5.683	290	1.342	290	4.236
291	5.680	291	1.339	291	4.241
292	5.679	292	1.340	292	4.238
293	5.913	293	1.396	293	4.237
294	8.699	294	2.121	294	4.101
295	6.771	295	1.653	295	4.096
296	5.686	296	1.425	296	3.990
297	5.083	297	1.196	297	4.251
298	5.966	298	1.459	298	4.089
299	8.158	299	2.029	299	4.020
300	7.617	300	1.777	300	4.286
301	4.688	301	1.233	301	3.802
302	4.323	302	1.232	302	3.508
303	6.676	303	1.765	303	3.782
304	8.940	304	2.274	304	3.931
305	8.405	305	2.123	305	3.960
306	6.859	306	1.646	306	4.168
307	6.479	307	1.499	307	4.322
308	6.016	308	1.352	308	4.451
309	6.453	309	1.471	309	4.387
310	9.775	310	2.298	310	4.254
311	9.522	311	2.257	311	4.219
312	9.316	312	2.203	312	4.228
313	9.745	313	2.222	313	4.386
314	9.993	314	2.234	314	4.473
315	10.005	315	2.222	315	4.503
316	10.005	316	2.228	316	4.491
317	10.005	317	2.282	317	4.385
318	10.005	318	2.612	318	3.831
319	10.005	319	2.548	319	3.926
320	10.005	320	2.383	320	4.198
321	10.005	321	2.383	321	4.199
322	10.005	322	2.565	322	3.901
323	8.432	323	2.183	323	3.862
324	6.572	324	1.558	324	4.217
325	6.370	325	1.696	325	3.756
326	3.307	326	0.893	326	3.702
327	5.845	327	1.444	327	4.049
328	7.951	328	2.025	328	3.927
329	9.873	329	2.533	329	3.898
330	10.005	330	2.759	330	3.627
331	10.005	331	2.817	331	3.551
332	10.005	332	2.711	332	3.690
333	10.005	333	2.718	333	3.681
334	10.005	334	3.179	334	3.148
335	10.005	335	2.982	335	3.355
336	10.005	336	3.099	336	3.228
337	10.005	337	3.064	337	3.265
338	10.005	338	2.860	338	3.498
339	10.005	339	2.660	339	3.761
340	10.005	340	2.653	340	3.771
341	10.005	341	2.654	341	3.770
342	10.005	342	2.658	342	3.764
343	10.005	343	2.656	343	3.767
344	10.005	344	2.653	344	3.771
345	10.005	345	2.656	345	3.768
346	10.005	346	2.658	346	3.765
347	10.005	347	2.656	347	3.766
348	10.005	348	2.656	348	3.766
349	9.415	349	2.349	349	4.008
350	7.528	350	1.829	350	4.116
351	6.917	351	1.670	351	4.142
352	6.498	352	1.560	352	4.165
353	6.432	353	1.545	353	4.162
354	6.424	354	1.543	354	4.164
355	6.420	355	1.542	355	4.163
356	6.410	356	1.539	356	4.164
357	6.412	357	1.542	357	4.159
358	6.431	358	1.548	358	4.156
359	6.426	359	1.548	359	4.152
360	6.431	360	1.549	360	4.152
361	6.429	361	1.548	361	4.153
362	6.440	362	1.552	362	4.149
363	6.428	363	1.550	363	4.147
364	6.420	364	1.547	364	4.151
365	6.418	365	1.549	365	4.144
366	6.429	366	1.553	366	4.140
367	6.421	367	1.551	367	4.140
368	6.418	368	1.550	368	4.140
369	6.417	369	1.551	369	4.137
370	6.418	370	1.552	370	4.135
371	6.425	371	1.556	371	4.130
372	6.413	372	1.552	372	4.132
373	6.417	373	1.554	373	4.129
374	6.413	374	1.553	374	4.130
375	6.420	375	1.555	375	4.129
376	6.431	376	1.560	376	4.123
377	6.422	377	1.557	377	4.124
378	6.419	378	1.557	378	4.124
379	6.420	379	1.558	379	4.120
380	6.429	380	1.561	380	4.119
381	6.436	381	1.563	381	4.118
382	6.428	382	1.561	382	4.118
383	6.424	383	1.561	383	4.114
384	6.428	384	1.563	384	4.112
385	6.432	385	1.565	385	4.109
386	6.437	386	1.566	386	4.111
387	6.436	387	1.569	387	4.103
388	6.436	388	1.567	388	4.108
389	6.446	389	1.572	389	4.100
390	6.442	390	1.570	390	4.104
391	6.442	391	1.572	391	4.098
392	6.440	392	1.571	392	4.099
393	6.442	393	1.573	393	4.095
394	6.433	394	1.570	394	4.097
395	6.441	395	1.572	395	4.097
396	6.444	396	1.575	396	4.093
397	6.428	397	1.570	397	4.093
398	6.417	398	1.571	398	4.085
399	6.415	399	1.570	399	4.085
400	6.433	400	1.573	400	4.089
401	6.428	401	1.573	401	4.086
402	6.433	402	1.574	402	4.087
403	6.416	403	1.570	403	4.086
404	6.420	404	1.572	404	4.085
405	6.432	405	1.576	405	4.082
406	6.414	406	1.572	406	4.079
407	6.415	407	1.572	407	4.080
408	6.415	408	1.572	408	4.080
409	6.421	409	1.574	409	4.078
410	6.416	410	1.572	410	4.080
411	6.411	411	1.572	411	4.077
412	6.411	412	1.574	412	4.074
413	6.419	413	1.574	413	4.078
414	6.420	414	1.575	414	4.076
415	6.413	415	1.576	415	4.070
416	6.410	416	1.574	416	4.072
417	6.404	417	1.574	417	4.070
418	6.413	418	1.576	418	4.068
419	6.420	419	1.578	419	4.068
420	6.416	420	1.579	420	4.064
421	6.422	421	1.581	421	4.062
422	6.417	422	1.578	422	4.067
423	6.417	423	1.580	423	4.061
424	6.416	424	1.580	424	4.061
425	6.407	425	1.579	425	4.057
426	6.415	426	1.582	426	4.056
427	6.418	427	1.583	427	4.054
428	6.423	428	1.583	428	4.056
429	6.410	429	1.580	429	4.057
430	6.404	430	1.578	430	4.058
431	6.404	431	1.578	431	4.058
432	6.412	432	1.580	432	4.059
433	6.412	433	1.582	433	4.052
434	6.413	434	1.583	434	4.050
435	6.404	435	1.583	435	4.045
436	6.410	436	1.585	436	4.046
437	6.412	437	1.586	437	4.043
438	6.417	438	1.587	438	4.045
439	6.405	439	1.582	439	4.050
440	6.403	440	1.585	440	4.041
441	6.404	441	1.584	441	4.042
442	6.402	442	1.585	442	4.039
443	6.405	443	1.585	443	4.041
444	6.422	444	1.589	444	4.041
445	6.402	445	1.585	445	4.040
446	6.401	446	1.585	446	4.039
447	6.395	447	1.584	447	4.038
448	6.399	448	1.585	448	4.036
449	6.402	449	1.584	449	4.041
450	6.406	450	1.588	450	4.034
451	6.404	451	1.586	451	4.037
452	6.409	452	1.590	452	4.029
453	6.425	453	1.594	453	4.030
454	6.412	454	1.589	454	4.035
455	6.408	455	1.588	455	4.034
456	6.396	456	1.586	456	4.033
457	6.393	457	1.586	457	4.031
458	6.387	458	1.584	458	4.032
459	6.396	459	1.585	459	4.034
460	6.395	460	1.589	460	4.026
461	6.392	461	1.586	461	4.029
462	6.386	462	1.584	462	4.031
463	6.387	463	1.587	463	4.025
464	6.385	464	1.586	464	4.026
465	6.377	465	1.584	465	4.025
466	6.400	466	1.591	466	4.022
467	6.394	467	1.589	467	4.023
468	6.385	468	1.587	468	4.022
469	6.368	469	1.581	469	4.027
470	6.373	470	1.583	470	4.027
471	6.370	471	1.582	471	4.026
472	6.377	472	1.586	472	4.020
473	6.372	473	1.584	473	4.023
474	6.381	474	1.587	474	4.020
475	6.374	475	1.585	475	4.021
476	6.367	476	1.584	476	4.020
477	6.367	477	1.584	477	4.020
478	6.372	478	1.586	478	4.018
479	6.381	479	1.590	479	4.014
480	6.380	480	1.589	480	4.016
481	6.373	481	1.588	481	4.014
482	6.371	482	1.588	482	4.012
483	6.383	483	1.593	483	4.007
484	6.383	484	1.592	484	4.008
485	6.383	485	1.593	485	4.006
486	6.369	486	1.589	486	4.009
487	6.376	487	1.592	487	4.006
488	6.372	488	1.589	488	4.010
489	6.383	489	1.594	489	4.005
490	6.386	490	1.595	490	4.004
491	6.389	491	1.596	491	4.002
492	6.380	492	1.595	492	3.999
493	6.386	493	1.596	493	4.001
494	6.386	494	1.597	494	3.998
495	6.391	495	1.597	495	4.002
496	6.388	496	1.597	496	3.999
497	6.395	497	1.601	497	3.995
498	6.395	498	1.601	498	3.993
499	6.385	499	1.598	499	3.995
500	6.380	500	1.597	500	3.995
501	6.375	501	1.596	501	3.994
502	6.377	502	1.598	502	3.991
503	6.396	503	1.602	503	3.991
504	6.395	504	1.603	504	3.991
505	6.401	505	1.605	505	3.987
506	6.390	506	1.602	506	3.987
507	6.381	507	1.600	507	3.988
508	6.382	508	1.602	508	3.984
509	6.382	509	1.602	509	3.985
510	6.391	510	1.603	510	3.987
511	6.393	511	1.605	511	3.983
512	6.390	512	1.605	512	3.982
513	6.400	513	1.607	513	3.983
514	6.400	514	1.610	514	3.976
515	6.402	515	1.608	515	3.981
516	6.406	516	1.609	516	3.980
517	6.399	517	1.608	517	3.981
518	6.391	518	1.607	518	3.977
519	6.393	519	1.609	519	3.974
520	6.394	520	1.608	520	3.976
521	6.395	521	1.609	521	3.975
522	6.412	522	1.614	522	3.972
523	6.407	523	1.614	523	3.971
524	6.404	524	1.614	524	3.969
525	6.421	525	1.619	525	3.966
526	6.410	526	1.617	526	3.965
527	6.420	527	1.619	527	3.966
528	6.427	528	1.621	528	3.965
529	6.417	529	1.619	529	3.962
530	6.418	530	1.619	530	3.963
531	6.413	531	1.618	531	3.963
532	6.422	532	1.621	532	3.961
533	6.418	533	1.621	533	3.959
534	6.432	534	1.624	534	3.960
535	6.436	535	1.626	535	3.958
536	6.434	536	1.626	536	3.956
537	6.427	537	1.625	537	3.955
538	6.430	538	1.627	538	3.953
539	6.436	539	1.629	539	3.951
540	6.431	540	1.627	540	3.952
541	6.439	541	1.630	541	3.950
542	6.437	542	1.629	542	3.950
543	6.441	543	1.630	543	3.952
544	6.438	544	1.631	544	3.946
545	6.427	545	1.630	545	3.944
546	6.435	546	1.629	546	3.949
547	6.441	547	1.632	547	3.946
548	6.449	548	1.634	548	3.947
549	6.453	549	1.637	549	3.942
550	6.455	550	1.638	550	3.940
551	6.448	551	1.636	551	3.942
552	6.446	552	1.635	552	3.943
553	6.450	553	1.638	553	3.939
554	6.465	554	1.642	554	3.938
555	6.467	555	1.644	555	3.934
556	6.474	556	1.646	556	3.932
557	6.464	557	1.644	557	3.932
558	6.456	558	1.641	558	3.933
559	6.457	559	1.641	559	3.934
560	6.450	560	1.641	560	3.930
561	6.455	561	1.644	561	3.927
562	6.458	562	1.644	562	3.928
563	6.460	563	1.644	563	3.929
564	6.452	564	1.642	564	3.928
565	6.452	565	1.645	565	3.924
566	6.440	566	1.641	566	3.925
567	6.422	567	1.637	567	3.922
568	6.418	568	1.636	568	3.923
569	6.420	569	1.636	569	3.924
570	6.415	570	1.635	570	3.924
571	6.418	571	1.636	571	3.922
572	6.425	572	1.639	572	3.920
573	6.415	573	1.636	573	3.921
574	6.411	574	1.635	574	3.921
575	6.398	575	1.634	575	3.916
576	6.394	576	1.631	576	3.920
577	6.398	577	1.634	577	3.915
578	6.397	578	1.633	578	3.916
579	6.399	579	1.634	579	3.915
580	6.419	580	1.641	580	3.912
581	6.418	581	1.640	581	3.912
582	6.403	582	1.637	582	3.912
583	6.394	583	1.636	583	3.910
584	6.391	584	1.634	584	3.912
585	6.395	585	1.638	585	3.905
586	6.384	586	1.632	586	3.912
587	6.391	587	1.636	587	3.906
588	6.390	588	1.636	588	3.905
589	6.392	589	1.638	589	3.903
590	6.392	590	1.637	590	3.904
591	6.392	591	1.638	591	3.904
592	6.402	592	1.641	592	3.901
593	6.381	593	1.636	593	3.900
594	6.373	594	1.635	594	3.898
595	6.386	595	1.639	595	3.897
596	6.386	596	1.639	596	3.898
597	6.374	597	1.635	597	3.900
598	6.374	598	1.637	598	3.894
599	6.380	599	1.637	599	3.898
600	6.385	600	1.640	600	3.894
601	6.381	601	1.639	601	3.894
602	6.378	602	1.640	602	3.889
603	6.385	603	1.640	603	3.893
604	6.377	604	1.640	604	3.889
605	6.375	605	1.637	605	3.894
606	6.378	606	1.640	606	3.888
607	6.377	607	1.641	607	3.885
608	6.384	608	1.644	608	3.883
609	6.382	609	1.643	609	3.883
610	6.374	610	1.642	610	3.881
611	6.384	611	1.645	611	3.881
612	6.378	612	1.645	612	3.878
613	6.369	613	1.642	613	3.880
614	6.371	614	1.644	614	3.875
615	6.381	615	1.645	615	3.878
616	6.367	616	1.642	616	3.877
617	6.370	617	1.643	617	3.877
618	6.373	618	1.646	618	3.873
619	6.368	619	1.644	619	3.875
620	6.371	620	1.645	620	3.874
621	6.378	621	1.647	621	3.872
622	6.378	622	1.647	622	3.872
623	6.373	623	1.648	623	3.867
624	6.377	624	1.650	624	3.865
625	6.372	625	1.648	625	3.865
626	6.368	626	1.648	626	3.864
627	6.371	627	1.648	627	3.865
628	6.379	628	1.653	628	3.860
629	6.364	629	1.647	629	3.863
630	6.352	630	1.644	630	3.863
631	6.372	631	1.651	631	3.859
632	6.364	632	1.648	632	3.861
633	6.364	633	1.649	633	3.860
634	6.365	634	1.649	634	3.860
635	6.366	635	1.651	635	3.856
636	6.372	636	1.654	636	3.852
637	6.352	637	1.648	637	3.855
638	6.356	638	1.650	638	3.852
639	6.356	639	1.649	639	3.855
640	6.363	640	1.653	640	3.850
641	6.358	641	1.652	641	3.849
642	6.362	642	1.653	642	3.848
643	6.353	643	1.653	643	3.844
644	6.354	644	1.651	644	3.849
645	6.344	645	1.650	645	3.845
646	6.145	646	1.571	646	3.912
647	2.869	647	0.645	647	4.447
648	2.510	648	0.550	648	4.566
649	3.742	649	0.889	649	4.211
650	3.164	650	0.745	650	4.244
651	3.695	651	0.864	651	4.277
652	4.726	652	1.135	652	4.162
653	7.654	653	1.780	653	4.301
654	7.879	654	1.826	654	4.315
655	7.717	655	1.782	655	4.330
656	7.645	656	1.764	656	4.334
657	7.802	657	1.805	657	4.323
658	7.649	658	1.766	658	4.331
659	7.610	659	1.759	659	4.327
660	7.658	660	1.806	660	4.240
661	7.825	661	1.977	661	3.958
662	7.854	662	2.010	662	3.908
663	7.806	663	1.946	663	4.011
664	7.648	664	1.778	664	4.301
665	7.642	665	1.770	665	4.317
666	7.633	666	1.770	666	4.313
667	7.642	667	1.772	667	4.313
668	7.632	668	1.770	668	4.312
669	7.645	669	1.773	669	4.312
670	7.635	670	1.772	670	4.309
671	7.618	671	1.767	671	4.311
672	7.233	672	1.670	672	4.331
673	6.848	673	1.574	673	4.352
674	6.849	674	1.575	674	4.350
675	6.859	675	1.579	675	4.344
676	6.876	676	1.582	676	4.345
677	6.866	677	1.581	677	4.343
678	6.864	678	1.581	678	4.342
679	6.874	679	1.583	679	4.342
680	6.879	680	1.586	680	4.337
681	6.878	681	1.584	681	4.343
682	6.861	682	1.582	682	4.338
683	6.855	683	1.581	683	4.335
684	6.860	684	1.582	684	4.335
685	6.857	685	1.582	685	4.334
686	6.861	686	1.583	686	4.335
687	6.851	687	1.582	687	4.330
688	6.851	688	1.581	688	4.333
689	6.857	689	1.584	689	4.330
690	6.860	690	1.585	690	4.327
691	6.877	691	1.588	691	4.331
692	6.864	692	1.584	692	4.332
693	6.875	693	1.588	693	4.330
694	6.872	694	1.589	694	4.324
695	6.869	695	1.587	695	4.329
696	6.861	696	1.587	696	4.323
697	6.855	697	1.587	697	4.319
698	6.855	698	1.587	698	4.319
699	6.840	699	1.584	699	4.319
700	6.842	700	1.584	700	4.319
701	6.834	701	1.584	701	4.315
702	6.831	702	1.582	702	4.317
703	6.820	703	1.581	703	4.315
704	6.833	704	1.583	704	4.315
705	6.825	705	1.581	705	4.316
706	6.816	706	1.579	706	4.316
707	6.831	707	1.583	707	4.316
708	6.834	708	1.586	708	4.309
709	6.825	709	1.583	709	4.312
710	6.820	710	1.583	710	4.307
711	6.827	711	1.585	711	4.307
712	6.825	712	1.585	712	4.305
713	6.820	713	1.581	713	4.313
714	6.816	714	1.584	714	4.302
715	6.803	715	1.582	715	4.301
716	6.805	716	1.583	716	4.300
717	6.812	717	1.584	717	4.300
718	6.815	718	1.585	718	4.301
719	6.809	719	1.585	719	4.294
720	6.806	720	1.584	720	4.297
721	6.806	721	1.585	721	4.294
722	6.810	722	1.586	722	4.295
723	6.804	723	1.586	723	4.291
724	6.795	724	1.583	724	4.293
725	6.797	725	1.583	725	4.292
726	6.812	726	1.587	726	4.293
727	6.811	727	1.588	727	4.289
728	6.796	728	1.585	728	4.287
729	6.788	729	1.583	729	4.287
730	6.797	730	1.585	730	4.287
731	6.793	731	1.583	731	4.290
732	6.801	732	1.586	732	4.289
733	6.793	733	1.586	733	4.284
734	6.798	734	1.587	734	4.282
735	6.790	735	1.586	735	4.281
736	6.787	736	1.586	736	4.280
737	6.794	737	1.587	737	4.280
738	6.795	738	1.589	738	4.275
739	6.774	739	1.584	739	4.277
740	6.787	740	1.586	740	4.278
741	6.790	741	1.589	741	4.273
742	6.787	742	1.586	742	4.279
743	6.776	743	1.585	743	4.276
744	6.796	744	1.590	744	4.274
745	6.791	745	1.589	745	4.274
746	6.790	746	1.589	746	4.273
747	6.791	747	1.590	747	4.271
748	6.781	748	1.587	748	4.272
749	6.788	749	1.589	749	4.273
750	6.786	750	1.590	750	4.268
751	6.791	751	1.591	751	4.267
752	6.787	752	1.590	752	4.270
753	6.791	753	1.591	753	4.269
754	6.789	754	1.591	754	4.267
755	6.788	755	1.590	755	4.268
756	6.785	756	1.591	756	4.265
757	6.791	757	1.591	757	4.268
758	6.789	758	1.593	758	4.261
759	6.785	759	1.594	759	4.256
760	6.788	760	1.595	760	4.257
761	6.783	761	1.593	761	4.258
762	6.785	762	1.593	762	4.259
763	6.778	763	1.593	763	4.255
764	6.795	764	1.596	764	4.258
765	6.796	765	1.598	765	4.252
766	6.787	766	1.596	766	4.252
767	6.780	767	1.594	767	4.253
768	6.778	768	1.595	768	4.251
769	6.780	769	1.595	769	4.251
770	6.775	770	1.593	770	4.253
771	6.776	771	1.593	771	4.253
772	6.763	772	1.592	772	4.249
773	6.767	773	1.593	773	4.249
774	6.769	774	1.595	774	4.245
775	6.767	775	1.594	775	4.245
776	6.764	776	1.594	776	4.244
777	6.765	777	1.595	777	4.243
778	6.772	778	1.597	778	4.242
779	6.769	779	1.596	779	4.241
780	6.768	780	1.595	780	4.242
781	6.782	781	1.600	781	4.238
782	6.761	782	1.595	782	4.239
783	6.766	783	1.598	783	4.233
784	6.760	784	1.598	784	4.231
785	6.765	785	1.597	785	4.237
786	6.772	786	1.600	786	4.232
787	6.756	787	1.595	787	4.236
788	6.759	788	1.598	788	4.231
789	6.755	789	1.597	789	4.230
790	6.750	790	1.596	790	4.228
791	6.760	791	1.597	791	4.234
792	6.762	792	1.601	792	4.225
793	6.752	793	1.597	793	4.227
794	6.758	794	1.598	794	4.229
795	6.762	795	1.599	795	4.228
796	6.759	796	1.600	796	4.225
797	6.753	797	1.596	797	4.232
798	6.749	798	1.597	798	4.225
799	6.748	799	1.598	799	4.224
800	6.739	800	1.595	800	4.225
801	6.751	801	1.602	801	4.215
802	6.754	802	1.602	802	4.216
803	6.745	803	1.600	803	4.215
804	6.744	804	1.600	804	4.216
805	6.751	805	1.601	805	4.217
806	6.750	806	1.600	806	4.219
807	6.762	807	1.604	807	4.215
808	6.756	808	1.601	808	4.220
809	6.745	809	1.600	809	4.215
810	6.739	810	1.600	810	4.213
811	6.754	811	1.602	811	4.216
812	6.749	812	1.602	812	4.211
813	6.743	813	1.600	813	4.213
814	6.741	814	1.603	814	4.206
815	6.755	815	1.605	815	4.208
816	6.741	816	1.601	816	4.210
817	6.741	817	1.601	817	4.209
818	6.762	818	1.609	818	4.202
819	6.750	819	1.605	819	4.205
820	6.741	820	1.606	820	4.197
821	6.752	821	1.607	821	4.203
822	6.751	822	1.608	822	4.198
823	6.755	823	1.609	823	4.199
824	6.744	824	1.606	824	4.200
825	6.749	825	1.609	825	4.195
826	6.751	826	1.612	826	4.188
827	6.760	827	1.612	827	4.195
828	6.761	828	1.612	828	4.193
829	6.771	829	1.615	829	4.192
830	6.765	830	1.616	830	4.188
831	6.778	831	1.615	831	4.196
832	6.781	832	1.620	832	4.186
833	6.768	833	1.616	833	4.187
834	6.770	834	1.618	834	4.184
835	6.786	835	1.621	835	4.186
836	6.786	836	1.621	836	4.186
837	6.788	837	1.620	837	4.190
838	6.780	838	1.619	838	4.188
839	6.775	839	1.621	839	4.178
840	6.773	840	1.619	840	4.183
841	6.787	841	1.622	841	4.183
842	6.770	842	1.619	842	4.183
843	6.754	843	1.614	843	4.185
844	6.762	844	1.617	844	4.181
845	6.769	845	1.619	845	4.180
846	6.764	846	1.618	846	4.180
847	6.760	847	1.618	847	4.179
848	6.752	848	1.616	848	4.178
849	6.738	849	1.613	849	4.178
850	6.739	850	1.613	850	4.178
851	6.735	851	1.612	851	4.178
852	6.734	852	1.614	852	4.173
853	6.737	853	1.614	853	4.173
854	6.728	854	1.613	854	4.170
855	6.722	855	1.611	855	4.172
856	6.728	856	1.613	856	4.172
857	6.722	857	1.612	857	4.170
858	6.739	858	1.616	858	4.170
859	6.745	859	1.619	859	4.167
860	6.732	860	1.616	860	4.167
861	6.734	861	1.614	861	4.171
862	6.727	862	1.614	862	4.167
863	6.720	863	1.615	863	4.161
864	6.732	864	1.616	864	4.166
865	6.725	865	1.616	865	4.163
866	6.719	866	1.615	866	4.159
867	6.706	867	1.611	867	4.162
868	6.715	868	1.614	868	4.162
869	6.717	869	1.613	869	4.163
870	6.707	870	1.613	870	4.159
871	6.719	871	1.617	871	4.154
872	6.731	872	1.622	872	4.150
873	6.710	873	1.614	873	4.157
874	6.705	874	1.614	874	4.155
875	6.728	875	1.621	875	4.152
876	6.706	876	1.615	876	4.152
877	6.724	877	1.620	877	4.151
878	6.727	878	1.621	878	4.151
879	6.710	879	1.615	879	4.155
880	6.703	880	1.615	880	4.150
881	6.722	881	1.620	881	4.148
882	6.710	882	1.617	882	4.150
883	6.706	883	1.615	883	4.152
884	6.703	884	1.618	884	4.144
885	6.703	885	1.616	885	4.147
886	6.699	886	1.617	886	4.142
887	6.702	887	1.617	887	4.144
888	6.698	888	1.616	888	4.145
889	6.690	889	1.615	889	4.143
890	6.696	890	1.616	890	4.144
891	6.687	891	1.616	891	4.138
892	6.694	892	1.616	892	4.143
893	6.703	893	1.616	893	4.148
894	6.701	894	1.617	894	4.143
895	6.694	895	1.617	895	4.140
896	6.690	896	1.616	896	4.141
897	6.692	897	1.618	897	4.136
898	6.705	898	1.620	898	4.137
899	6.708	899	1.621	899	4.137
900	6.706	900	1.622	900	4.133
901	6.715	901	1.625	901	4.133
902	6.702	902	1.620	902	4.136
903	6.695	903	1.620	903	4.133
904	6.696	904	1.621	904	4.132
905	6.683	905	1.618	905	4.129
906	6.700	906	1.622	906	4.131
907	6.687	907	1.620	907	4.127
908	6.692	908	1.619	908	4.134
909	6.689	909	1.621	909	4.127
910	6.689	910	1.622	910	4.124
911	6.693	911	1.625	911	4.120
912	6.703	912	1.627	912	4.121
913	6.713	913	1.628	913	4.123
914	6.691	914	1.623	914	4.122
915	6.713	915	1.628	915	4.123
916	6.700	916	1.628	916	4.117
917	6.706	917	1.628	917	4.119
918	6.685	918	1.624	918	4.117
919	6.702	919	1.626	919	4.121
920	6.693	920	1.625	920	4.120
921	6.691	921	1.626	921	4.115
922	6.687	922	1.624	922	4.117
923	6.693	923	1.626	923	4.116
924	6.681	924	1.623	924	4.117
925	6.674	925	1.622	925	4.115
926	6.679	926	1.625	926	4.111
927	6.683	927	1.625	927	4.112
928	6.674	928	1.624	928	4.109
929	6.680	929	1.626	929	4.109
930	6.677	930	1.624	930	4.112
931	6.672	931	1.624	931	4.107
932	6.673	932	1.624	932	4.109
933	6.673	933	1.625	933	4.106
934	6.683	934	1.629	934	4.102
935	6.672	935	1.626	935	4.103
936	6.670	936	1.626	936	4.101
937	6.689	937	1.632	937	4.099
938	6.674	938	1.628	938	4.099
939	6.671	939	1.626	939	4.102
940	6.679	940	1.628	940	4.102
941	6.685	941	1.631	941	4.098
942	6.669	942	1.626	942	4.101
943	6.676	943	1.628	943	4.101
944	6.682	944	1.632	944	4.095
945	6.683	945	1.630	945	4.099
946	6.672	946	1.629	946	4.095
947	6.664	947	1.626	947	4.098
948	6.680	948	1.632	948	4.092
949	6.712	949	1.641	949	4.090
950	6.693	950	1.637	950	4.088
951	6.672	951	1.630	951	4.094
952	6.681	952	1.634	952	4.089
953	6.684	953	1.636	953	4.086
954	6.717	954	1.646	954	4.081
955	6.711	955	1.645	955	4.081
956	6.692	956	1.638	956	4.086
957	6.699	957	1.641	957	4.083
958	6.713	958	1.645	958	4.082
959	6.720	959	1.647	959	4.081
960	6.715	960	1.649	960	4.073
961	6.706	961	1.646	961	4.075
962	6.706	962	1.645	962	4.076
963	6.709	963	1.647	963	4.074
964	6.705	964	1.646	964	4.074
965	6.706	965	1.644	965	4.079
966	6.697	966	1.645	966	4.072
967	6.700	967	1.643	967	4.078
968	6.699	968	1.645	968	4.073
969	6.701	969	1.645	969	4.073
970	6.694	970	1.645	970	4.069
971	6.690	971	1.642	971	4.074
972	6.692	972	1.644	972	4.070
973	6.690	973	1.643	973	4.071
974	6.697	974	1.647	974	4.066
975	6.699	975	1.646	975	4.070
976	6.694	976	1.645	976	4.069
977	6.681	977	1.644	977	4.064
978	6.683	978	1.648	978	4.056
979	6.683	979	1.647	979	4.059
980	6.681	980	1.646	980	4.060
981	6.683	981	1.646	981	4.061
982	6.686	982	1.647	982	4.060
983	6.689	983	1.646	983	4.063
984	6.690	984	1.649	984	4.057
985	6.695	985	1.651	985	4.054
986	6.698	986	1.652	986	4.055
987	6.697	987	1.652	987	4.053
988	6.696	988	1.652	988	4.054
989	6.696	989	1.652	989	4.054
990	6.681	990	1.648	990	4.054
991	6.674	991	1.647	991	4.052
992	6.693	992	1.652	992	4.052
993	6.689	993	1.652	993	4.050
994	6.716	994	1.658	994	4.051
995	6.688	995	1.652	995	4.050
996	6.691	996	1.652	996	4.050
997	6.682	997	1.652	997	4.044
998	6.703	998	1.657	998	4.045
999	6.713	999	1.660	999	4.045
1E3	6.707	1E3	1.657	1E3	4.047
1E3	6.725	1E3	1.665	1E3	4.038
1E3	6.714	1E3	1.662	1E3	4.041
1E3	6.712	1E3	1.660	1E3	4.043
1E3	6.724	1E3	1.665	1E3	4.039
1.01E3	6.708	1.01E3	1.661	1.01E3	4.039
1.01E3	6.732	1.01E3	1.667	1.01E3	4.039
1.01E3	6.727	1.01E3	1.667	1.01E3	4.036
1.01E3	6.725	1.01E3	1.668	1.01E3	4.033
1.01E3	6.711	1.01E3	1.664	1.01E3	4.034
1.01E3	6.710	1.01E3	1.665	1.01E3	4.030
1.01E3	6.711	1.01E3	1.664	1.01E3	4.032
1.01E3	6.702	1.01E3	1.662	1.01E3	4.033
1.01E3	6.700	1.01E3	1.662	1.01E3	4.032
1.01E3	6.698	1.01E3	1.663	1.01E3	4.029
1.02E3	6.707	1.02E3	1.665	1.02E3	4.028
1.02E3	6.715	1.02E3	1.668	1.02E3	4.027
1.02E3	6.715	1.02E3	1.668	1.02E3	4.025
1.02E3	6.716	1.02E3	1.669	1.02E3	4.023
1.02E3	6.712	1.02E3	1.668	1.02E3	4.025
1.02E3	6.717	1.02E3	1.670	1.02E3	4.023
1.02E3	6.709	1.02E3	1.669	1.02E3	4.020
1.02E3	6.706	1.02E3	1.669	1.02E3	4.017
1.02E3	6.701	1.02E3	1.666	1.02E3	4.021
1.02E3	6.710	1.02E3	1.670	1.02E3	4.017
1.03E3	6.705	1.03E3	1.670	1.03E3	4.016
1.03E3	6.706	1.03E3	1.670	1.03E3	4.015
1.03E3	6.705	1.03E3	1.670	1.03E3	4.014
1.03E3	6.721	1.03E3	1.674	1.03E3	4.016
1.03E3	6.719	1.03E3	1.673	1.03E3	4.016
1.03E3	6.725	1.03E3	1.677	1.03E3	4.011
1.03E3	6.718	1.03E3	1.674	1.03E3	4.014
1.03E3	6.707	1.03E3	1.672	1.03E3	4.011
1.03E3	6.701	1.03E3	1.671	1.03E3	4.010
1.03E3	6.693	1.03E3	1.668	1.03E3	4.012
1.04E3	6.691	1.04E3	1.668	1.04E3	4.012
1.04E3	6.689	1.04E3	1.668	1.04E3	4.011
1.04E3	6.688	1.04E3	1.669	1.04E3	4.006
1.04E3	6.696	1.04E3	1.670	1.04E3	4.009
1.04E3	6.694	1.04E3	1.671	1.04E3	4.007
1.04E3	6.686	1.04E3	1.669	1.04E3	4.006
1.04E3	6.680	1.04E3	1.666	1.04E3	4.009
1.04E3	6.675	1.04E3	1.666	1.04E3	4.006
1.04E3	6.683	1.04E3	1.668	1.04E3	4.007
1.04E3	6.673	1.04E3	1.666	1.04E3	4.005
1.05E3	6.667	1.05E3	1.664	1.05E3	4.005
1.05E3	6.670	1.05E3	1.666	1.05E3	4.004
1.05E3	6.664	1.05E3	1.666	1.05E3	4.001
1.05E3	6.658	1.05E3	1.663	1.05E3	4.003
1.05E3	6.667	1.05E3	1.666	1.05E3	4.001
1.05E3	6.654	1.05E3	1.663	1.05E3	4.002
1.05E3	6.645	1.05E3	1.661	1.05E3	4.000
1.05E3	6.639	1.05E3	1.659	1.05E3	4.000
1.05E3	6.632	1.05E3	1.657	1.05E3	4.001
1.05E3	6.641	1.05E3	1.662	1.05E3	3.995
1.06E3	6.631	1.06E3	1.659	1.06E3	3.996
1.06E3	6.631	1.06E3	1.659	1.06E3	3.997
1.06E3	6.628	1.06E3	1.659	1.06E3	3.994
1.06E3	6.623	1.06E3	1.657	1.06E3	3.997
1.06E3	6.626	1.06E3	1.659	1.06E3	3.994
1.06E3	6.624	1.06E3	1.658	1.06E3	3.995
1.06E3	6.622	1.06E3	1.659	1.06E3	3.992
1.06E3	6.635	1.06E3	1.661	1.06E3	3.995
1.06E3	6.619	1.06E3	1.658	1.06E3	3.992
1.06E3	6.621	1.06E3	1.660	1.06E3	3.989
1.07E3	6.608	1.07E3	1.655	1.07E3	3.992
1.07E3	6.615	1.07E3	1.659	1.07E3	3.987
1.07E3	6.605	1.07E3	1.658	1.07E3	3.984
1.07E3	6.628	1.07E3	1.665	1.07E3	3.981
1.07E3	6.609	1.07E3	1.659	1.07E3	3.983
1.07E3	6.616	1.07E3	1.661	1.07E3	3.983
1.07E3	6.601	1.07E3	1.657	1.07E3	3.985
1.07E3	6.615	1.07E3	1.662	1.07E3	3.980
1.07E3	6.610	1.07E3	1.662	1.07E3	3.978
1.07E3	6.613	1.07E3	1.662	1.07E3	3.980
1.08E3	6.602	1.08E3	1.659	1.08E3	3.980
1.08E3	6.599	1.08E3	1.659	1.08E3	3.977
1.08E3	6.584	1.08E3	1.654	1.08E3	3.981
1.08E3	6.573	1.08E3	1.652	1.08E3	3.980
1.08E3	6.580	1.08E3	1.655	1.08E3	3.976
1.08E3	6.574	1.08E3	1.654	1.08E3	3.975
1.08E3	6.583	1.08E3	1.656	1.08E3	3.975
1.08E3	6.580	1.08E3	1.656	1.08E3	3.973
1.08E3	6.576	1.08E3	1.654	1.08E3	3.975
1.08E3	6.596	1.08E3	1.662	1.08E3	3.969
1.09E3	6.587	1.09E3	1.660	1.09E3	3.968
1.09E3	6.581	1.09E3	1.657	1.09E3	3.971
1.09E3	6.583	1.09E3	1.659	1.09E3	3.968
1.09E3	6.583	1.09E3	1.659	1.09E3	3.967
1.09E3	6.589	1.09E3	1.661	1.09E3	3.968
1.09E3	6.580	1.09E3	1.659	1.09E3	3.967
1.09E3	6.581	1.09E3	1.659	1.09E3	3.968
1.09E3	6.578	1.09E3	1.658	1.09E3	3.967
1.09E3	6.581	1.09E3	1.661	1.09E3	3.962
1.09E3	6.586	1.09E3	1.662	1.09E3	3.962
1.1E3	6.591	1.1E3	1.662	1.1E3	3.965
1.1E3	6.587	1.1E3	1.662	1.1E3	3.963
1.1E3	6.572	1.1E3	1.657	1.1E3	3.966
1.1E3	6.570	1.1E3	1.657	1.1E3	3.965
1.1E3	6.573	1.1E3	1.658	1.1E3	3.964
1.1E3	6.584	1.1E3	1.663	1.1E3	3.960
1.1E3	6.582	1.1E3	1.664	1.1E3	3.956
1.1E3	6.580	1.1E3	1.664	1.1E3	3.954
1.1E3	6.582	1.1E3	1.664	1.1E3	3.956
1.1E3	6.577	1.1E3	1.663	1.1E3	3.955
1.11E3	6.578	1.11E3	1.663	1.11E3	3.955
1.11E3	6.583	1.11E3	1.664	1.11E3	3.956
1.11E3	6.587	1.11E3	1.665	1.11E3	3.957
1.11E3	6.584	1.11E3	1.666	1.11E3	3.951
1.11E3	6.589	1.11E3	1.667	1.11E3	3.953
1.11E3	6.587	1.11E3	1.668	1.11E3	3.950
1.11E3	6.586	1.11E3	1.669	1.11E3	3.947
1.11E3	6.579	1.11E3	1.668	1.11E3	3.944
1.11E3	6.583	1.11E3	1.668	1.11E3	3.947
1.11E3	6.584	1.11E3	1.668	1.11E3	3.946
1.12E3	6.580	1.12E3	1.670	1.12E3	3.939
1.12E3	6.585	1.12E3	1.672	1.12E3	3.940
1.12E3	6.575	1.12E3	1.668	1.12E3	3.942
1.12E3	6.583	1.12E3	1.671	1.12E3	3.939
1.12E3	6.581	1.12E3	1.673	1.12E3	3.935
1.12E3	6.581	1.12E3	1.671	1.12E3	3.938
1.12E3	6.575	1.12E3	1.669	1.12E3	3.939
1.12E3	6.579	1.12E3	1.671	1.12E3	3.938
1.12E3	6.582	1.12E3	1.671	1.12E3	3.939
1.12E3	6.576	1.12E3	1.670	1.12E3	3.937
1.13E3	6.575	1.13E3	1.672	1.13E3	3.933
1.13E3	6.579	1.13E3	1.674	1.13E3	3.931
1.13E3	6.589	1.13E3	1.675	1.13E3	3.934
1.13E3	6.585	1.13E3	1.676	1.13E3	3.929
1.13E3	6.581	1.13E3	1.676	1.13E3	3.927
1.13E3	6.571	1.13E3	1.673	1.13E3	3.929
1.13E3	6.568	1.13E3	1.673	1.13E3	3.927
1.13E3	6.581	1.13E3	1.676	1.13E3	3.927
1.13E3	6.564	1.13E3	1.672	1.13E3	3.927
1.13E3	6.568	1.13E3	1.673	1.13E3	3.926
1.14E3	6.567	1.14E3	1.674	1.14E3	3.923
1.14E3	6.559	1.14E3	1.672	1.14E3	3.924
1.14E3	6.572	1.14E3	1.676	1.14E3	3.921
1.14E3	6.561	1.14E3	1.673	1.14E3	3.923
1.14E3	6.542	1.14E3	1.668	1.14E3	3.921
1.14E3	6.552	1.14E3	1.671	1.14E3	3.922
1.14E3	6.552	1.14E3	1.673	1.14E3	3.916
1.14E3	6.550	1.14E3	1.672	1.14E3	3.918
1.14E3	6.559	1.14E3	1.675	1.14E3	3.916
1.14E3	6.558	1.14E3	1.675	1.14E3	3.915
1.15E3	6.552	1.15E3	1.673	1.15E3	3.915
1.15E3	6.552	1.15E3	1.672	1.15E3	3.918
1.15E3	6.548	1.15E3	1.673	1.15E3	3.915
1.15E3	6.541	1.15E3	1.672	1.15E3	3.913
1.15E3	6.550	1.15E3	1.675	1.15E3	3.911
1.15E3	6.546	1.15E3	1.674	1.15E3	3.911
1.15E3	6.546	1.15E3	1.672	1.15E3	3.915
1.15E3	6.539	1.15E3	1.673	1.15E3	3.909
1.15E3	6.536	1.15E3	1.672	1.15E3	3.909
1.15E3	6.538	1.15E3	1.674	1.15E3	3.906
1.16E3	6.562	1.16E3	1.680	1.16E3	3.905
1.16E3	6.556	1.16E3	1.679	1.16E3	3.903
1.16E3	6.555	1.16E3	1.680	1.16E3	3.901
1.16E3	6.541	1.16E3	1.676	1.16E3	3.902
1.16E3	6.548	1.16E3	1.680	1.16E3	3.897
1.16E3	6.553	1.16E3	1.682	1.16E3	3.897
1.16E3	6.561	1.16E3	1.685	1.16E3	3.893
1.16E3	6.560	1.16E3	1.686	1.16E3	3.891
1.16E3	6.557	1.16E3	1.684	1.16E3	3.894
1.16E3	6.564	1.16E3	1.687	1.16E3	3.891
1.17E3	6.566	1.17E3	1.686	1.17E3	3.894
1.17E3	6.550	1.17E3	1.684	1.17E3	3.889
1.17E3	6.561	1.17E3	1.687	1.17E3	3.888
1.17E3	6.572	1.17E3	1.691	1.17E3	3.887
1.17E3	6.573	1.17E3	1.691	1.17E3	3.886
1.17E3	6.563	1.17E3	1.690	1.17E3	3.884
1.17E3	6.546	1.17E3	1.684	1.17E3	3.887
1.17E3	6.555	1.17E3	1.687	1.17E3	3.886
1.17E3	6.551	1.17E3	1.687	1.17E3	3.884
1.17E3	6.563	1.17E3	1.692	1.17E3	3.879
1.18E3	6.561	1.18E3	1.690	1.18E3	3.883
1.18E3	6.555	1.18E3	1.689	1.18E3	3.881
1.18E3	6.555	1.18E3	1.689	1.18E3	3.881
1.18E3	6.561	1.18E3	1.693	1.18E3	3.876
1.18E3	6.551	1.18E3	1.690	1.18E3	3.876
1.18E3	6.548	1.18E3	1.689	1.18E3	3.877
1.18E3	6.551	1.18E3	1.690	1.18E3	3.875
1.18E3	6.552	1.18E3	1.691	1.18E3	3.874
1.18E3	6.553	1.18E3	1.691	1.18E3	3.875
1.18E3	6.558	1.18E3	1.693	1.18E3	3.873
1.19E3	6.546	1.19E3	1.690	1.19E3	3.874
1.19E3	6.532	1.19E3	1.686	1.19E3	3.873
1.19E3	6.540	1.19E3	1.689	1.19E3	3.872
1.19E3	6.527	1.19E3	1.686	1.19E3	3.870
1.19E3	6.510	1.19E3	1.681	1.19E3	3.872
1.19E3	6.505	1.19E3	1.679	1.19E3	3.874
1.19E3	6.516	1.19E3	1.683	1.19E3	3.871
1.19E3	6.514	1.19E3	1.683	1.19E3	3.871
1.19E3	6.513	1.19E3	1.682	1.19E3	3.871
1.19E3	6.517	1.19E3	1.686	1.19E3	3.865
1.2E3	6.517	1.2E3	1.685	1.2E3	3.868
1.2E3	6.516	1.2E3	1.685	1.2E3	3.866
1.2E3	6.519	1.2E3	1.685	1.2E3	3.869
1.2E3	6.522	1.2E3	1.687	1.2E3	3.866
1.2E3	6.517	1.2E3	1.687	1.2E3	3.864
1.2E3	6.527	1.2E3	1.690	1.2E3	3.863
1.2E3	6.522	1.2E3	1.689	1.2E3	3.860
1.2E3	6.515	1.2E3	1.689	1.2E3	3.858
1.2E3	6.505	1.2E3	1.687	1.2E3	3.856
1.2E3	6.516	1.2E3	1.689	1.2E3	3.857
1.21E3	6.512	1.21E3	1.690	1.21E3	3.853
1.21E3	6.509	1.21E3	1.688	1.21E3	3.856
1.21E3	6.499	1.21E3	1.685	1.21E3	3.856
1.21E3	6.488	1.21E3	1.683	1.21E3	3.856
1.21E3	6.484	1.21E3	1.683	1.21E3	3.852
1.21E3	6.479	1.21E3	1.682	1.21E3	3.852
1.21E3	6.470	1.21E3	1.679	1.21E3	3.853
1.21E3	6.469	1.21E3	1.679	1.21E3	3.853
1.21E3	6.475	1.21E3	1.682	1.21E3	3.849
1.21E3	6.478	1.21E3	1.683	1.21E3	3.848
1.22E3	6.485	1.22E3	1.685	1.22E3	3.848
1.22E3	6.492	1.22E3	1.689	1.22E3	3.845
1.22E3	6.518	1.22E3	1.696	1.22E3	3.843
1.22E3	6.519	1.22E3	1.697	1.22E3	3.841
1.22E3	6.519	1.22E3	1.697	1.22E3	3.840
1.22E3	6.517	1.22E3	1.699	1.22E3	3.837
1.22E3	6.517	1.22E3	1.699	1.22E3	3.836
1.22E3	6.513	1.22E3	1.697	1.22E3	3.838
1.22E3	6.501	1.22E3	1.693	1.22E3	3.839
1.22E3	6.517	1.22E3	1.700	1.22E3	3.833
1.23E3	6.517	1.23E3	1.699	1.23E3	3.836
1.23E3	6.519	1.23E3	1.703	1.23E3	3.829
1.23E3	6.525	1.23E3	1.704	1.23E3	3.829
1.23E3	6.519	1.23E3	1.703	1.23E3	3.828
1.23E3	6.507	1.23E3	1.700	1.23E3	3.827
1.23E3	6.502	1.23E3	1.699	1.23E3	3.827
1.23E3	6.490	1.23E3	1.694	1.23E3	3.832
1.23E3	6.489	1.23E3	1.694	1.23E3	3.830
1.23E3	6.475	1.23E3	1.692	1.23E3	3.826
1.23E3	6.490	1.23E3	1.697	1.23E3	3.824
1.24E3	6.496	1.24E3	1.699	1.24E3	3.824
1.24E3	6.496	1.24E3	1.699	1.24E3	3.824
1.24E3	6.485	1.24E3	1.697	1.24E3	3.821
1.24E3	6.490	1.24E3	1.699	1.24E3	3.820
1.24E3	6.480	1.24E3	1.695	1.24E3	3.822
1.24E3	6.479	1.24E3	1.696	1.24E3	3.820
1.24E3	6.473	1.24E3	1.695	1.24E3	3.819
1.24E3	6.460	1.24E3	1.691	1.24E3	3.819
1.24E3	6.471	1.24E3	1.695	1.24E3	3.816
1.24E3	6.480	1.24E3	1.698	1.24E3	3.817
1.25E3	6.489	1.25E3	1.701	1.25E3	3.814
1.25E3	6.487	1.25E3	1.702	1.25E3	3.812
1.25E3	6.485	1.25E3	1.701	1.25E3	3.813
1.25E3	6.486	1.25E3	1.702	1.25E3	3.811
1.25E3	6.485	1.25E3	1.703	1.25E3	3.808
1.25E3	6.483	1.25E3	1.702	1.25E3	3.809
1.25E3	6.481	1.25E3	1.702	1.25E3	3.808
1.25E3	6.477	1.25E3	1.702	1.25E3	3.805
1.25E3	6.477	1.25E3	1.702	1.25E3	3.806
1.25E3	6.479	1.25E3	1.703	1.25E3	3.805
1.26E3	6.479	1.26E3	1.704	1.26E3	3.803
1.26E3	6.476	1.26E3	1.704	1.26E3	3.801
1.26E3	6.481	1.26E3	1.706	1.26E3	3.799
1.26E3	6.476	1.26E3	1.704	1.26E3	3.800
1.26E3	6.477	1.26E3	1.705	1.26E3	3.799
1.26E3	6.474	1.26E3	1.705	1.26E3	3.797
1.26E3	6.471	1.26E3	1.705	1.26E3	3.796
1.26E3	6.473	1.26E3	1.704	1.26E3	3.799
1.26E3	6.472	1.26E3	1.706	1.26E3	3.793
1.26E3	6.479	1.26E3	1.706	1.26E3	3.798
1.27E3	6.485	1.27E3	1.707	1.27E3	3.799
1.27E3	6.474	1.27E3	1.706	1.27E3	3.794
1.27E3	6.469	1.27E3	1.706	1.27E3	3.793
1.27E3	6.476	1.27E3	1.708	1.27E3	3.790
1.27E3	6.466	1.27E3	1.705	1.27E3	3.791
1.27E3	6.467	1.27E3	1.706	1.27E3	3.790
1.27E3	6.466	1.27E3	1.707	1.27E3	3.788
1.27E3	6.465	1.27E3	1.708	1.27E3	3.786
1.27E3	6.466	1.27E3	1.709	1.27E3	3.783
1.27E3	6.455	1.27E3	1.707	1.27E3	3.781
1.28E3	6.463	1.28E3	1.709	1.28E3	3.781
1.28E3	6.456	1.28E3	1.707	1.28E3	3.781
1.28E3	6.445	1.28E3	1.704	1.28E3	3.783
1.28E3	6.442	1.28E3	1.705	1.28E3	3.778
1.28E3	6.453	1.28E3	1.710	1.28E3	3.774
1.28E3	6.459	1.28E3	1.709	1.28E3	3.779
1.28E3	6.460	1.28E3	1.710	1.28E3	3.778
1.28E3	6.460	1.28E3	1.712	1.28E3	3.773
1.28E3	6.454	1.28E3	1.710	1.28E3	3.773
1.28E3	6.453	1.28E3	1.711	1.28E3	3.772
1.29E3	6.455	1.29E3	1.711	1.29E3	3.772
1.29E3	6.449	1.29E3	1.711	1.29E3	3.770
1.29E3	6.440	1.29E3	1.708	1.29E3	3.771
1.29E3	6.424	1.29E3	1.703	1.29E3	3.772
1.29E3	6.417	1.29E3	1.702	1.29E3	3.771
1.29E3	6.411	1.29E3	1.700	1.29E3	3.773
1.29E3	6.414	1.29E3	1.700	1.29E3	3.772
1.29E3	6.419	1.29E3	1.703	1.29E3	3.769
1.29E3	6.420	1.29E3	1.705	1.29E3	3.765
1.29E3	6.418	1.29E3	1.704	1.29E3	3.766
1.3E3	6.417	1.3E3	1.705	1.3E3	3.763
1.3E3	6.419	1.3E3	1.705	1.3E3	3.764
1.3E3	6.431	1.3E3	1.709	1.3E3	3.762
1.3E3	6.429	1.3E3	1.710	1.3E3	3.761
1.3E3	6.440	1.3E3	1.713	1.3E3	3.759
1.3E3	6.439	1.3E3	1.712	1.3E3	3.761
1.3E3	6.436	1.3E3	1.713	1.3E3	3.756
1.3E3	6.429	1.3E3	1.712	1.3E3	3.755
1.3E3	6.427	1.3E3	1.712	1.3E3	3.754
1.3E3	6.422	1.3E3	1.712	1.3E3	3.751
1.31E3	6.426	1.31E3	1.710	1.31E3	3.758
1.31E3	6.427	1.31E3	1.713	1.31E3	3.753
1.31E3	6.430	1.31E3	1.713	1.31E3	3.753
1.31E3	6.427	1.31E3	1.713	1.31E3	3.751
1.31E3	6.425	1.31E3	1.713	1.31E3	3.751
1.31E3	6.428	1.31E3	1.715	1.31E3	3.747
1.31E3	6.419	1.31E3	1.713	1.31E3	3.747
1.31E3	6.415	1.31E3	1.712	1.31E3	3.748
1.31E3	6.408	1.31E3	1.711	1.31E3	3.745
1.31E3	6.407	1.31E3	1.710	1.31E3	3.746
1.32E3	6.403	1.32E3	1.709	1.32E3	3.746
1.32E3	6.395	1.32E3	1.709	1.32E3	3.743
1.32E3	6.397	1.32E3	1.707	1.32E3	3.747
1.32E3	6.389	1.32E3	1.706	1.32E3	3.745
1.32E3	6.385	1.32E3	1.704	1.32E3	3.746
1.32E3	6.389	1.32E3	1.708	1.32E3	3.741
1.32E3	6.397	1.32E3	1.711	1.32E3	3.740
1.32E3	6.396	1.32E3	1.710	1.32E3	3.740
1.32E3	6.396	1.32E3	1.710	1.32E3	3.739
1.32E3	6.391	1.32E3	1.709	1.32E3	3.739
1.33E3	6.389	1.33E3	1.709	1.33E3	3.738
1.33E3	6.382	1.33E3	1.709	1.33E3	3.735
1.33E3	6.376	1.33E3	1.706	1.33E3	3.738
1.33E3	6.373	1.33E3	1.706	1.33E3	3.735
1.33E3	6.362	1.33E3	1.703	1.33E3	3.736
1.33E3	6.368	1.33E3	1.706	1.33E3	3.733
1.33E3	6.358	1.33E3	1.702	1.33E3	3.736
1.33E3	6.356	1.33E3	1.701	1.33E3	3.737
1.33E3	6.350	1.33E3	1.700	1.33E3	3.735
1.33E3	6.343	1.33E3	1.698	1.33E3	3.735
1.34E3	6.335	1.34E3	1.697	1.34E3	3.734
1.34E3	6.327	1.34E3	1.692	1.34E3	3.739
1.34E3	6.332	1.34E3	1.694	1.34E3	3.737
1.34E3	6.332	1.34E3	1.694	1.34E3	3.738
1.34E3	6.330	1.34E3	1.693	1.34E3	3.739
1.34E3	6.338	1.34E3	1.695	1.34E3	3.740
1.34E3	6.335	1.34E3	1.693	1.34E3	3.741
1.34E3	6.336	1.34E3	1.694	1.34E3	3.741
1.34E3	6.344	1.34E3	1.696	1.34E3	3.741
1.34E3	6.347	1.34E3	1.698	1.34E3	3.739
1.35E3	6.352	1.35E3	1.699	1.35E3	3.740
1.35E3	6.355	1.35E3	1.698	1.35E3	3.742
1.35E3	6.359	1.35E3	1.699	1.35E3	3.742
1.35E3	6.354	1.35E3	1.697	1.35E3	3.745
1.35E3	6.355	1.35E3	1.698	1.35E3	3.743
1.35E3	6.356	1.35E3	1.697	1.35E3	3.746
1.35E3	6.353	1.35E3	1.695	1.35E3	3.749
1.35E3	6.357	1.35E3	1.699	1.35E3	3.742
1.35E3	6.353	1.35E3	1.696	1.35E3	3.745
1.35E3	6.354	1.35E3	1.697	1.35E3	3.744
1.36E3	6.356	1.36E3	1.698	1.36E3	3.743
1.36E3	6.368	1.36E3	1.701	1.36E3	3.743
1.36E3	6.366	1.36E3	1.701	1.36E3	3.742
1.36E3	6.361	1.36E3	1.701	1.36E3	3.740
1.36E3	6.356	1.36E3	1.698	1.36E3	3.742
1.36E3	6.354	1.36E3	1.696	1.36E3	3.746
1.36E3	6.353	1.36E3	1.697	1.36E3	3.745
1.36E3	6.344	1.36E3	1.696	1.36E3	3.741
1.36E3	6.339	1.36E3	1.695	1.36E3	3.740
1.36E3	6.338	1.36E3	1.696	1.36E3	3.736
1.37E3	6.345	1.37E3	1.698	1.37E3	3.737
1.37E3	6.342	1.37E3	1.700	1.37E3	3.731
1.37E3	6.339	1.37E3	1.700	1.37E3	3.729
1.37E3	6.333	1.37E3	1.699	1.37E3	3.727
1.37E3	6.326	1.37E3	1.698	1.37E3	3.726
1.37E3	6.325	1.37E3	1.700	1.37E3	3.722
1.37E3	6.317	1.37E3	1.697	1.37E3	3.723
1.37E3	6.314	1.37E3	1.695	1.37E3	3.725
1.37E3	6.316	1.37E3	1.699	1.37E3	3.717
1.37E3	6.315	1.37E3	1.698	1.37E3	3.720
1.38E3	6.305	1.38E3	1.698	1.38E3	3.713
1.38E3	6.299	1.38E3	1.697	1.38E3	3.712
1.38E3	6.300	1.38E3	1.696	1.38E3	3.714
1.38E3	6.298	1.38E3	1.699	1.38E3	3.708
1.38E3	6.294	1.38E3	1.697	1.38E3	3.709
1.38E3	6.300	1.38E3	1.701	1.38E3	3.705
1.38E3	6.296	1.38E3	1.700	1.38E3	3.705
1.38E3	6.284	1.38E3	1.697	1.38E3	3.702
1.38E3	6.286	1.38E3	1.699	1.38E3	3.700
1.38E3	6.290	1.38E3	1.701	1.38E3	3.698
1.39E3	6.286	1.39E3	1.700	1.39E3	3.698
1.39E3	6.283	1.39E3	1.699	1.39E3	3.699
1.39E3	6.288	1.39E3	1.702	1.39E3	3.695
1.39E3	6.287	1.39E3	1.702	1.39E3	3.694
1.39E3	6.289	1.39E3	1.704	1.39E3	3.690
1.39E3	6.284	1.39E3	1.703	1.39E3	3.689
1.39E3	6.270	1.39E3	1.699	1.39E3	3.691
1.39E3	6.275	1.39E3	1.702	1.39E3	3.687
1.39E3	6.270	1.39E3	1.701	1.39E3	3.686
1.39E3	6.276	1.39E3	1.702	1.39E3	3.687
1.4E3	6.279	1.4E3	1.705	1.4E3	3.683
1.4E3	6.275	1.4E3	1.705	1.4E3	3.681
1.4E3	6.274	1.4E3	1.704	1.4E3	3.681
1.4E3	6.269	1.4E3	1.705	1.4E3	3.677
1.4E3	6.267	1.4E3	1.705	1.4E3	3.676
1.4E3	6.259	1.4E3	1.700	1.4E3	3.681
1.4E3	6.251	1.4E3	1.699	1.4E3	3.680
1.4E3	6.249	1.4E3	1.700	1.4E3	3.676
1.4E3	6.256	1.4E3	1.701	1.4E3	3.677
1.4E3	6.252	1.4E3	1.701	1.4E3	3.676
1.41E3	6.244	1.41E3	1.701	1.41E3	3.672
1.41E3	6.234	1.41E3	1.696	1.41E3	3.676
1.41E3	6.233	1.41E3	1.696	1.41E3	3.675
1.41E3	6.226	1.41E3	1.696	1.41E3	3.671
1.41E3	6.224	1.41E3	1.696	1.41E3	3.670
1.41E3	6.227	1.41E3	1.698	1.41E3	3.667
1.41E3	6.216	1.41E3	1.695	1.41E3	3.667
1.41E3	6.214	1.41E3	1.697	1.41E3	3.663
1.41E3	6.219	1.41E3	1.696	1.41E3	3.668
1.41E3	6.215	1.41E3	1.695	1.41E3	3.667
1.42E3	6.217	1.42E3	1.699	1.42E3	3.660
1.42E3	6.217	1.42E3	1.699	1.42E3	3.660
1.42E3	6.214	1.42E3	1.698	1.42E3	3.659
1.42E3	6.214	1.42E3	1.698	1.42E3	3.659
1.42E3	6.210	1.42E3	1.698	1.42E3	3.657
1.42E3	6.206	1.42E3	1.697	1.42E3	3.656
1.42E3	6.206	1.42E3	1.697	1.42E3	3.656
1.42E3	6.197	1.42E3	1.696	1.42E3	3.653
1.42E3	6.199	1.42E3	1.696	1.42E3	3.654
1.42E3	6.192	1.42E3	1.695	1.42E3	3.653
1.43E3	6.202	1.43E3	1.698	1.43E3	3.652
1.43E3	6.208	1.43E3	1.701	1.43E3	3.649
1.43E3	6.202	1.43E3	1.701	1.43E3	3.647
1.43E3	6.196	1.43E3	1.698	1.43E3	3.650
1.43E3	6.190	1.43E3	1.697	1.43E3	3.648
1.43E3	6.183	1.43E3	1.695	1.43E3	3.647
1.43E3	6.181	1.43E3	1.696	1.43E3	3.645
1.43E3	6.184	1.43E3	1.695	1.43E3	3.648
1.43E3	6.185	1.43E3	1.698	1.43E3	3.642
1.43E3	6.187	1.43E3	1.698	1.43E3	3.645
1.44E3	6.184	1.44E3	1.697	1.44E3	3.644
1.44E3	6.179	1.44E3	1.697	1.44E3	3.641
1.44E3	6.180	1.44E3	1.698	1.44E3	3.640
1.44E3	6.176	1.44E3	1.697	1.44E3	3.639
1.44E3	6.171	1.44E3	1.695	1.44E3	3.640
1.44E3	6.165	1.44E3	1.695	1.44E3	3.637
1.44E3	6.167	1.44E3	1.695	1.44E3	3.639
1.44E3	6.163	1.44E3	1.697	1.44E3	3.633
1.44E3	6.161	1.44E3	1.696	1.44E3	3.634
1.44E3	6.151	1.44E3	1.693	1.44E3	3.632
1.45E3	6.162	1.45E3	1.697	1.45E3	3.631
1.45E3	6.152	1.45E3	1.694	1.45E3	3.632
1.45E3	6.151	1.45E3	1.696	1.45E3	3.628
1.45E3	6.151	1.45E3	1.696	1.45E3	3.627
1.45E3	6.147	1.45E3	1.694	1.45E3	3.628
1.45E3	6.152	1.45E3	1.697	1.45E3	3.625
1.45E3	6.147	1.45E3	1.694	1.45E3	3.629
1.45E3	6.147	1.45E3	1.696	1.45E3	3.624
1.45E3	6.147	1.45E3	1.697	1.45E3	3.623
1.45E3	6.143	1.45E3	1.696	1.45E3	3.622
1.46E3	6.139	1.46E3	1.696	1.46E3	3.620
1.46E3	6.143	1.46E3	1.696	1.46E3	3.621
1.46E3	6.147	1.46E3	1.698	1.46E3	3.619
1.46E3	6.146	1.46E3	1.699	1.46E3	3.618
1.46E3	6.143	1.46E3	1.698	1.46E3	3.618
1.46E3	6.149	1.46E3	1.700	1.46E3	3.616
1.46E3	6.143	1.46E3	1.698	1.46E3	3.618
1.46E3	6.132	1.46E3	1.697	1.46E3	3.613
1.46E3	6.136	1.46E3	1.698	1.46E3	3.613
1.46E3	6.142	1.46E3	1.699	1.46E3	3.615
1.47E3	6.139	1.47E3	1.700	1.47E3	3.611
1.47E3	6.143	1.47E3	1.702	1.47E3	3.609
1.47E3	6.146	1.47E3	1.703	1.47E3	3.608
1.47E3	6.140	1.47E3	1.703	1.47E3	3.605
1.47E3	6.143	1.47E3	1.704	1.47E3	3.606
1.47E3	6.146	1.47E3	1.705	1.47E3	3.604
1.47E3	6.143	1.47E3	1.705	1.47E3	3.603
1.47E3	6.138	1.47E3	1.704	1.47E3	3.601
1.47E3	6.135	1.47E3	1.704	1.47E3	3.601
1.47E3	6.150	1.47E3	1.707	1.47E3	3.602
1.48E3	6.153	1.48E3	1.708	1.48E3	3.603
1.48E3	6.142	1.48E3	1.706	1.48E3	3.599
1.48E3	6.133	1.48E3	1.706	1.48E3	3.595
1.48E3	6.139	1.48E3	1.706	1.48E3	3.599
1.48E3	6.135	1.48E3	1.705	1.48E3	3.599
1.48E3	6.142	1.48E3	1.707	1.48E3	3.597
1.48E3	6.133	1.48E3	1.703	1.48E3	3.600
1.48E3	6.138	1.48E3	1.706	1.48E3	3.597
1.48E3	6.139	1.48E3	1.708	1.48E3	3.595
1.48E3	6.131	1.48E3	1.705	1.48E3	3.596
1.49E3	6.135	1.49E3	1.708	1.49E3	3.592
1.49E3	6.143	1.49E3	1.710	1.49E3	3.592
1.49E3	6.142	1.49E3	1.710	1.49E3	3.592
1.49E3	6.140	1.49E3	1.710	1.49E3	3.591
1.49E3	6.135	1.49E3	1.711	1.49E3	3.586
1.49E3	6.133	1.49E3	1.708	1.49E3	3.590
1.49E3	6.132	1.49E3	1.709	1.49E3	3.587
1.49E3	6.126	1.49E3	1.709	1.49E3	3.585
1.49E3	6.130	1.49E3	1.711	1.49E3	3.583
1.49E3	6.124	1.49E3	1.709	1.49E3	3.584
1.5E3	6.122	1.5E3	1.709	1.5E3	3.582
1.5E3	6.129	1.5E3	1.711	1.5E3	3.582
1.5E3	6.120	1.5E3	1.708	1.5E3	3.582
1.5E3	6.120	1.5E3	1.710	1.5E3	3.579
1.5E3	6.116	1.5E3	1.709	1.5E3	3.579
1.5E3	6.110	1.5E3	1.707	1.5E3	3.580
1.5E3	6.107	1.5E3	1.707	1.5E3	3.577
1.5E3	6.105	1.5E3	1.707	1.5E3	3.577
1.5E3	6.099	1.5E3	1.706	1.5E3	3.574
1.5E3	6.091	1.5E3	1.703	1.5E3	3.577
1.51E3	6.097	1.51E3	1.706	1.51E3	3.574
1.51E3	6.089	1.51E3	1.704	1.51E3	3.574
1.51E3	6.076	1.51E3	1.700	1.51E3	3.574
1.51E3	6.075	1.51E3	1.700	1.51E3	3.573
1.51E3	6.058	1.51E3	1.697	1.51E3	3.571
1.51E3	6.062	1.51E3	1.696	1.51E3	3.574
1.51E3	6.049	1.51E3	1.693	1.51E3	3.573
1.51E3	6.037	1.51E3	1.691	1.51E3	3.569
1.51E3	6.036	1.51E3	1.690	1.51E3	3.572
1.51E3	6.025	1.51E3	1.688	1.51E3	3.570
1.52E3	6.016	1.52E3	1.686	1.52E3	3.568
1.52E3	6.026	1.52E3	1.689	1.52E3	3.568
1.52E3	6.021	1.52E3	1.689	1.52E3	3.565
1.52E3	6.018	1.52E3	1.688	1.52E3	3.565
1.52E3	6.006	1.52E3	1.683	1.52E3	3.568
1.52E3	6.012	1.52E3	1.687	1.52E3	3.564
1.52E3	6.003	1.52E3	1.687	1.52E3	3.558
1.52E3	6.000	1.52E3	1.684	1.52E3	3.563
1.52E3	5.994	1.52E3	1.684	1.52E3	3.559
1.52E3	5.997	1.52E3	1.684	1.52E3	3.561
1.53E3	5.989	1.53E3	1.681	1.53E3	3.562
1.53E3	5.996	1.53E3	1.682	1.53E3	3.565
1.53E3	6.001	1.53E3	1.686	1.53E3	3.558
1.53E3	5.990	1.53E3	1.685	1.53E3	3.554
1.53E3	5.992	1.53E3	1.686	1.53E3	3.553
1.53E3	5.988	1.53E3	1.685	1.53E3	3.554
1.53E3	5.975	1.53E3	1.682	1.53E3	3.552
1.53E3	5.961	1.53E3	1.676	1.53E3	3.556
1.53E3	5.975	1.53E3	1.681	1.53E3	3.554
1.53E3	5.969	1.53E3	1.679	1.53E3	3.555
1.54E3	5.965	1.54E3	1.680	1.54E3	3.551
1.54E3	5.965	1.54E3	1.680	1.54E3	3.551
1.54E3	5.959	1.54E3	1.678	1.54E3	3.552
1.54E3	5.964	1.54E3	1.681	1.54E3	3.547
1.54E3	5.955	1.54E3	1.679	1.54E3	3.546
1.54E3	5.956	1.54E3	1.680	1.54E3	3.545
1.54E3	5.956	1.54E3	1.681	1.54E3	3.543
1.54E3	5.960	1.54E3	1.683	1.54E3	3.541
1.54E3	5.965	1.54E3	1.683	1.54E3	3.544
1.54E3	5.962	1.54E3	1.685	1.54E3	3.538
1.55E3	5.964	1.55E3	1.684	1.55E3	3.541
1.55E3	5.953	1.55E3	1.682	1.55E3	3.540
1.55E3	5.959	1.55E3	1.684	1.55E3	3.538
1.55E3	5.961	1.55E3	1.684	1.55E3	3.539
1.55E3	5.954	1.55E3	1.684	1.55E3	3.536
1.55E3	5.951	1.55E3	1.683	1.55E3	3.537
1.55E3	5.951	1.55E3	1.684	1.55E3	3.533
1.55E3	5.948	1.55E3	1.684	1.55E3	3.533
1.55E3	5.943	1.55E3	1.682	1.55E3	3.533
1.55E3	5.938	1.55E3	1.681	1.55E3	3.533
1.56E3	5.934	1.56E3	1.682	1.56E3	3.528
1.56E3	5.929	1.56E3	1.681	1.56E3	3.528
1.56E3	5.935	1.56E3	1.682	1.56E3	3.528
1.56E3	5.919	1.56E3	1.677	1.56E3	3.529
1.56E3	5.924	1.56E3	1.678	1.56E3	3.530
1.56E3	5.930	1.56E3	1.681	1.56E3	3.527
1.56E3	5.928	1.56E3	1.679	1.56E3	3.531
1.56E3	5.924	1.56E3	1.678	1.56E3	3.531
1.56E3	5.913	1.56E3	1.676	1.56E3	3.529
1.56E3	5.906	1.56E3	1.675	1.56E3	3.525
1.57E3	5.903	1.57E3	1.673	1.57E3	3.529
1.57E3	5.898	1.57E3	1.673	1.57E3	3.526
1.57E3	5.907	1.57E3	1.677	1.57E3	3.523
1.57E3	5.902	1.57E3	1.677	1.57E3	3.519
1.57E3	5.896	1.57E3	1.675	1.57E3	3.520
1.57E3	5.894	1.57E3	1.673	1.57E3	3.522
1.57E3	5.895	1.57E3	1.675	1.57E3	3.519
1.57E3	5.895	1.57E3	1.676	1.57E3	3.518
1.57E3	5.886	1.57E3	1.673	1.57E3	3.518
1.57E3	5.889	1.57E3	1.674	1.57E3	3.517
1.58E3	5.888	1.58E3	1.675	1.58E3	3.516
1.58E3	5.893	1.58E3	1.676	1.58E3	3.517
1.58E3	5.901	1.58E3	1.679	1.58E3	3.515
1.58E3	5.896	1.58E3	1.677	1.58E3	3.517
1.58E3	5.896	1.58E3	1.677	1.58E3	3.515
1.58E3	5.891	1.58E3	1.677	1.58E3	3.512
1.58E3	5.893	1.58E3	1.678	1.58E3	3.512
1.58E3	5.888	1.58E3	1.677	1.58E3	3.511
1.58E3	5.884	1.58E3	1.676	1.58E3	3.511
1.58E3	5.893	1.58E3	1.681	1.58E3	3.506
1.59E3	5.898	1.59E3	1.682	1.59E3	3.507
1.59E3	5.905	1.59E3	1.685	1.59E3	3.505
1.59E3	5.901	1.59E3	1.683	1.59E3	3.506
1.59E3	5.895	1.59E3	1.683	1.59E3	3.503
1.59E3	5.891	1.59E3	1.681	1.59E3	3.505
1.59E3	5.892	1.59E3	1.681	1.59E3	3.506
1.59E3	5.889	1.59E3	1.681	1.59E3	3.502
1.59E3	5.886	1.59E3	1.681	1.59E3	3.502
1.59E3	5.892	1.59E3	1.683	1.59E3	3.501
1.59E3	5.893	1.59E3	1.682	1.59E3	3.503
1.6E3	5.883	1.6E3	1.683	1.6E3	3.496
1.6E3	5.879	1.6E3	1.681	1.6E3	3.498
1.6E3	5.888	1.6E3	1.683	1.6E3	3.498
1.6E3	5.878	1.6E3	1.681	1.6E3	3.496
1.6E3	5.878	1.6E3	1.682	1.6E3	3.495
1.6E3	5.881	1.6E3	1.683	1.6E3	3.494
1.6E3	5.867	1.6E3	1.679	1.6E3	3.495
1.6E3	5.869	1.6E3	1.680	1.6E3	3.494
1.6E3	5.866	1.6E3	1.679	1.6E3	3.494
1.6E3	5.864	1.6E3	1.680	1.6E3	3.491
1.61E3	5.862	1.61E3	1.680	1.61E3	3.490
1.61E3	5.862	1.61E3	1.679	1.61E3	3.492
1.61E3	5.861	1.61E3	1.680	1.61E3	3.488
1.61E3	5.859	1.61E3	1.679	1.61E3	3.488
1.61E3	5.861	1.61E3	1.680	1.61E3	3.489
1.61E3	5.871	1.61E3	1.686	1.61E3	3.482
1.61E3	5.876	1.61E3	1.686	1.61E3	3.486
1.61E3	5.874	1.61E3	1.686	1.61E3	3.483
1.61E3	5.870	1.61E3	1.685	1.61E3	3.485
1.61E3	5.869	1.61E3	1.688	1.61E3	3.476
1.62E3	5.873	1.62E3	1.688	1.62E3	3.480
1.62E3	5.876	1.62E3	1.689	1.62E3	3.479
1.62E3	5.872	1.62E3	1.688	1.62E3	3.479
1.62E3	5.862	1.62E3	1.685	1.62E3	3.478
1.62E3	5.864	1.62E3	1.685	1.62E3	3.480
1.62E3	5.865	1.62E3	1.688	1.62E3	3.475
1.62E3	5.851	1.62E3	1.682	1.62E3	3.478
1.62E3	5.845	1.62E3	1.680	1.62E3	3.478
1.62E3	5.839	1.62E3	1.680	1.62E3	3.476
1.62E3	5.829	1.62E3	1.679	1.62E3	3.471
1.63E3	5.818	1.63E3	1.675	1.63E3	3.474
1.63E3	5.825	1.63E3	1.676	1.63E3	3.474
1.63E3	5.821	1.63E3	1.676	1.63E3	3.472
1.63E3	5.813	1.63E3	1.674	1.63E3	3.472
1.63E3	5.808	1.63E3	1.672	1.63E3	3.474
1.63E3	5.806	1.63E3	1.673	1.63E3	3.470
1.63E3	5.796	1.63E3	1.671	1.63E3	3.469
1.63E3	5.793	1.63E3	1.669	1.63E3	3.470
1.63E3	5.789	1.63E3	1.671	1.63E3	3.464
1.63E3	5.785	1.63E3	1.669	1.63E3	3.467
1.64E3	5.783	1.64E3	1.667	1.64E3	3.468
1.64E3	5.782	1.64E3	1.668	1.64E3	3.467
1.64E3	5.783	1.64E3	1.666	1.64E3	3.471
1.64E3	5.776	1.64E3	1.666	1.64E3	3.467
1.64E3	5.768	1.64E3	1.665	1.64E3	3.465
1.64E3	5.770	1.64E3	1.665	1.64E3	3.465
1.64E3	5.763	1.64E3	1.662	1.64E3	3.467
1.64E3	5.758	1.64E3	1.663	1.64E3	3.463
1.64E3	5.769	1.64E3	1.666	1.64E3	3.462
1.64E3	5.755	1.64E3	1.663	1.64E3	3.462
1.65E3	5.747	1.65E3	1.660	1.65E3	3.462
1.65E3	5.742	1.65E3	1.660	1.65E3	3.460
1.65E3	5.747	1.65E3	1.660	1.65E3	3.462
1.65E3	5.740	1.65E3	1.658	1.65E3	3.462
1.65E3	5.736	1.65E3	1.656	1.65E3	3.463
1.65E3	5.745	1.65E3	1.661	1.65E3	3.458
1.65E3	5.733	1.65E3	1.658	1.65E3	3.458
1.65E3	5.739	1.65E3	1.660	1.65E3	3.457
1.65E3	5.725	1.65E3	1.657	1.65E3	3.456
1.65E3	5.730	1.65E3	1.658	1.65E3	3.456
1.66E3	5.727	1.66E3	1.658	1.66E3	3.454
1.66E3	5.736	1.66E3	1.661	1.66E3	3.454
1.66E3	5.725	1.66E3	1.658	1.66E3	3.454
1.66E3	5.718	1.66E3	1.655	1.66E3	3.455
1.66E3	5.728	1.66E3	1.658	1.66E3	3.455
1.66E3	5.720	1.66E3	1.655	1.66E3	3.455
1.66E3	5.719	1.66E3	1.655	1.66E3	3.455
1.66E3	5.717	1.66E3	1.656	1.66E3	3.452
1.66E3	5.730	1.66E3	1.659	1.66E3	3.453
1.66E3	5.720	1.66E3	1.658	1.66E3	3.450
1.67E3	5.718	1.67E3	1.658	1.67E3	3.449
1.67E3	5.716	1.67E3	1.657	1.67E3	3.450
1.67E3	5.712	1.67E3	1.656	1.67E3	3.449
1.67E3	5.711	1.67E3	1.658	1.67E3	3.445
1.67E3	5.708	1.67E3	1.656	1.67E3	3.447
1.67E3	5.708	1.67E3	1.659	1.67E3	3.440
1.67E3	5.716	1.67E3	1.660	1.67E3	3.444
1.67E3	5.710	1.67E3	1.659	1.67E3	3.442
1.67E3	5.705	1.67E3	1.658	1.67E3	3.441
1.67E3	5.707	1.67E3	1.658	1.67E3	3.442
1.68E3	5.702	1.68E3	1.655	1.68E3	3.445
1.68E3	5.699	1.68E3	1.657	1.68E3	3.439
1.68E3	5.699	1.68E3	1.657	1.68E3	3.439
1.68E3	5.691	1.68E3	1.656	1.68E3	3.438
1.68E3	5.693	1.68E3	1.654	1.68E3	3.441
1.68E3	5.701	1.68E3	1.657	1.68E3	3.441
1.68E3	5.690	1.68E3	1.655	1.68E3	3.437
1.68E3	5.703	1.68E3	1.661	1.68E3	3.434
1.68E3	5.707	1.68E3	1.662	1.68E3	3.434
1.68E3	5.708	1.68E3	1.663	1.68E3	3.433
1.69E3	5.714	1.69E3	1.664	1.69E3	3.433
1.69E3	5.713	1.69E3	1.665	1.69E3	3.432
1.69E3	5.709	1.69E3	1.664	1.69E3	3.430
1.69E3	5.726	1.69E3	1.669	1.69E3	3.431
1.69E3	5.728	1.69E3	1.672	1.69E3	3.425
1.69E3	5.724	1.69E3	1.672	1.69E3	3.424
1.69E3	5.717	1.69E3	1.670	1.69E3	3.423
1.69E3	5.721	1.69E3	1.670	1.69E3	3.426
1.69E3	5.734	1.69E3	1.674	1.69E3	3.424
1.69E3	5.730	1.69E3	1.674	1.69E3	3.422
1.7E3	5.732	1.7E3	1.673	1.7E3	3.426
1.7E3	5.727	1.7E3	1.673	1.7E3	3.423
1.7E3	5.733	1.7E3	1.674	1.7E3	3.424
1.7E3	5.732	1.7E3	1.675	1.7E3	3.422
1.7E3	5.729	1.7E3	1.676	1.7E3	3.419
1.7E3	5.727	1.7E3	1.674	1.7E3	3.421
1.7E3	5.717	1.7E3	1.672	1.7E3	3.419
1.7E3	5.715	1.7E3	1.672	1.7E3	3.418
1.7E3	5.707	1.7E3	1.667	1.7E3	3.424
1.7E3	5.704	1.7E3	1.668	1.7E3	3.420
1.71E3	5.694	1.71E3	1.665	1.71E3	3.419
1.71E3	5.689	1.71E3	1.663	1.71E3	3.422
1.71E3	5.681	1.71E3	1.663	1.71E3	3.416
1.71E3	5.688	1.71E3	1.665	1.71E3	3.415
1.71E3	5.681	1.71E3	1.664	1.71E3	3.415
1.71E3	5.674	1.71E3	1.662	1.71E3	3.415
1.71E3	5.666	1.71E3	1.659	1.71E3	3.415
1.71E3	5.660	1.71E3	1.659	1.71E3	3.412
1.71E3	5.655	1.71E3	1.655	1.71E3	3.417
1.71E3	5.653	1.71E3	1.655	1.71E3	3.415
1.72E3	5.654	1.72E3	1.655	1.72E3	3.416
1.72E3	5.646	1.72E3	1.654	1.72E3	3.414
1.72E3	5.648	1.72E3	1.657	1.72E3	3.409
1.72E3	5.650	1.72E3	1.657	1.72E3	3.410
1.72E3	5.649	1.72E3	1.657	1.72E3	3.410
1.72E3	5.650	1.72E3	1.657	1.72E3	3.410
1.72E3	5.642	1.72E3	1.657	1.72E3	3.404
1.72E3	5.631	1.72E3	1.653	1.72E3	3.408
1.72E3	5.628	1.72E3	1.651	1.72E3	3.409
1.72E3	5.617	1.72E3	1.650	1.72E3	3.404
1.73E3	5.620	1.73E3	1.651	1.73E3	3.403
1.73E3	5.613	1.73E3	1.648	1.73E3	3.406
1.73E3	5.607	1.73E3	1.645	1.73E3	3.408
1.73E3	5.607	1.73E3	1.647	1.73E3	3.404
1.73E3	5.599	1.73E3	1.645	1.73E3	3.403
1.73E3	5.602	1.73E3	1.646	1.73E3	3.403
1.73E3	5.588	1.73E3	1.644	1.73E3	3.399
1.73E3	5.589	1.73E3	1.642	1.73E3	3.404
1.73E3	5.589	1.73E3	1.642	1.73E3	3.403
1.73E3	5.589	1.73E3	1.643	1.73E3	3.400
1.74E3	5.585	1.74E3	1.644	1.74E3	3.398
1.74E3	5.582	1.74E3	1.643	1.74E3	3.398
1.74E3	5.589	1.74E3	1.646	1.74E3	3.395
1.74E3	5.583	1.74E3	1.643	1.74E3	3.398
1.74E3	5.569	1.74E3	1.640	1.74E3	3.396
1.74E3	5.572	1.74E3	1.642	1.74E3	3.394
1.74E3	5.569	1.74E3	1.639	1.74E3	3.397
1.74E3	5.568	1.74E3	1.641	1.74E3	3.393
1.74E3	5.574	1.74E3	1.642	1.74E3	3.395
1.74E3	5.566	1.74E3	1.641	1.74E3	3.391
1.75E3	5.557	1.75E3	1.639	1.75E3	3.392
1.75E3	5.554	1.75E3	1.638	1.75E3	3.390
1.75E3	5.557	1.75E3	1.638	1.75E3	3.392
1.75E3	5.551	1.75E3	1.638	1.75E3	3.388
1.75E3	5.547	1.75E3	1.636	1.75E3	3.391
1.75E3	5.542	1.75E3	1.635	1.75E3	3.389
1.75E3	5.535	1.75E3	1.631	1.75E3	3.393
1.75E3	5.540	1.75E3	1.636	1.75E3	3.387
1.75E3	5.549	1.75E3	1.637	1.75E3	3.389
1.75E3	5.542	1.75E3	1.637	1.75E3	3.385
1.76E3	5.537	1.76E3	1.635	1.76E3	3.387
1.76E3	5.537	1.76E3	1.636	1.76E3	3.384
1.76E3	5.542	1.76E3	1.638	1.76E3	3.384
1.76E3	5.530	1.76E3	1.635	1.76E3	3.383
1.76E3	5.527	1.76E3	1.634	1.76E3	3.382
1.76E3	5.526	1.76E3	1.634	1.76E3	3.382
1.76E3	5.529	1.76E3	1.635	1.76E3	3.381
1.76E3	5.524	1.76E3	1.635	1.76E3	3.379
1.76E3	5.521	1.76E3	1.636	1.76E3	3.375
1.76E3	5.527	1.76E3	1.637	1.76E3	3.376
1.77E3	5.522	1.77E3	1.637	1.77E3	3.373
1.77E3	5.524	1.77E3	1.637	1.77E3	3.374
1.77E3	5.523	1.77E3	1.638	1.77E3	3.373
1.77E3	5.511	1.77E3	1.635	1.77E3	3.372
1.77E3	5.512	1.77E3	1.635	1.77E3	3.371
1.77E3	5.517	1.77E3	1.637	1.77E3	3.371
1.77E3	5.507	1.77E3	1.634	1.77E3	3.371
1.77E3	5.521	1.77E3	1.639	1.77E3	3.368
1.77E3	5.517	1.77E3	1.637	1.77E3	3.370
1.77E3	5.513	1.77E3	1.638	1.77E3	3.367
1.78E3	5.506	1.78E3	1.635	1.78E3	3.368
1.78E3	5.497	1.78E3	1.633	1.78E3	3.367
1.78E3	5.488	1.78E3	1.631	1.78E3	3.365
1.78E3	5.488	1.78E3	1.631	1.78E3	3.365
1.78E3	5.481	1.78E3	1.628	1.78E3	3.366
1.78E3	5.470	1.78E3	1.627	1.78E3	3.362
1.78E3	5.468	1.78E3	1.626	1.78E3	3.363
1.78E3	5.468	1.78E3	1.627	1.78E3	3.360
1.78E3	5.460	1.78E3	1.625	1.78E3	3.360
1.78E3	5.463	1.78E3	1.626	1.78E3	3.360
1.79E3	5.459	1.79E3	1.625	1.79E3	3.360
1.79E3	5.463	1.79E3	1.626	1.79E3	3.360
1.79E3	5.462	1.79E3	1.627	1.79E3	3.358
1.79E3	5.445	1.79E3	1.621	1.79E3	3.359
1.79E3	5.453	1.79E3	1.622	1.79E3	3.362
1.79E3	5.446	1.79E3	1.621	1.79E3	3.360
1.79E3	5.447	1.79E3	1.624	1.79E3	3.355
1.79E3	5.458	1.79E3	1.628	1.79E3	3.353
1.79E3	5.453	1.79E3	1.624	1.79E3	3.358
1.79E3	5.456	1.79E3	1.626	1.79E3	3.356
1.8E3	5.453	1.8E3	1.625	1.8E3	3.355
1.8E3	5.459	1.8E3	1.628	1.8E3	3.354
1.8E3	5.458	1.8E3	1.629	1.8E3	3.350
1.8E3	5.443	1.8E3	1.626	1.8E3	3.348
1.8E3	5.449	1.8E3	1.626	1.8E3	3.351
1.8E3	5.452	1.8E3	1.628	1.8E3	3.349
1.8E3	5.456	1.8E3	1.630	1.8E3	3.347
1.8E3	5.456	1.8E3	1.630	1.8E3	3.347
1.8E3	5.452	1.8E3	1.630	1.8E3	3.345
1.8E3	5.450	1.8E3	1.629	1.8E3	3.347
1.81E3	5.446	1.81E3	1.626	1.81E3	3.349
1.81E3	5.437	1.81E3	1.625	1.81E3	3.346
1.81E3	5.428	1.81E3	1.623	1.81E3	3.344
1.81E3	5.429	1.81E3	1.623	1.81E3	3.345
1.81E3	5.431	1.81E3	1.624	1.81E3	3.344
1.81E3	5.424	1.81E3	1.623	1.81E3	3.342
1.81E3	5.415	1.81E3	1.621	1.81E3	3.341
1.81E3	5.409	1.81E3	1.616	1.81E3	3.347
1.81E3	5.408	1.81E3	1.619	1.81E3	3.341
1.81E3	5.404	1.81E3	1.617	1.81E3	3.341
1.82E3	5.411	1.82E3	1.622	1.82E3	3.337
1.82E3	5.404	1.82E3	1.619	1.82E3	3.338
1.82E3	5.398	1.82E3	1.617	1.82E3	3.338
1.82E3	5.398	1.82E3	1.617	1.82E3	3.339
1.82E3	5.389	1.82E3	1.614	1.82E3	3.339
1.82E3	5.400	1.82E3	1.620	1.82E3	3.335
1.82E3	5.382	1.82E3	1.613	1.82E3	3.337
1.82E3	5.385	1.82E3	1.613	1.82E3	3.338
1.82E3	5.379	1.82E3	1.613	1.82E3	3.336
1.82E3	5.388	1.82E3	1.615	1.82E3	3.336
1.83E3	5.395	1.83E3	1.619	1.83E3	3.332
1.83E3	5.389	1.83E3	1.617	1.83E3	3.333
1.83E3	5.386	1.83E3	1.616	1.83E3	3.332
1.83E3	5.370	1.83E3	1.612	1.83E3	3.332
1.83E3	5.365	1.83E3	1.610	1.83E3	3.332
1.83E3	5.364	1.83E3	1.612	1.83E3	3.328
1.83E3	5.370	1.83E3	1.612	1.83E3	3.332
1.83E3	5.367	1.83E3	1.614	1.83E3	3.326
1.83E3	5.368	1.83E3	1.613	1.83E3	3.328
1.83E3	5.371	1.83E3	1.613	1.83E3	3.329
1.84E3	5.368	1.84E3	1.614	1.84E3	3.326
1.84E3	5.367	1.84E3	1.612	1.84E3	3.329
1.84E3	5.363	1.84E3	1.613	1.84E3	3.325
1.84E3	5.361	1.84E3	1.613	1.84E3	3.323
1.84E3	5.357	1.84E3	1.613	1.84E3	3.322
1.84E3	5.361	1.84E3	1.612	1.84E3	3.326
1.84E3	5.359	1.84E3	1.613	1.84E3	3.323
1.84E3	5.352	1.84E3	1.610	1.84E3	3.325
1.84E3	5.344	1.84E3	1.607	1.84E3	3.326
1.84E3	5.349	1.84E3	1.611	1.84E3	3.321
1.85E3	5.348	1.85E3	1.609	1.85E3	3.323
1.85E3	5.342	1.85E3	1.609	1.85E3	3.320
1.85E3	5.348	1.85E3	1.610	1.85E3	3.322
1.85E3	5.347	1.85E3	1.610	1.85E3	3.320
1.85E3	5.341	1.85E3	1.610	1.85E3	3.317
1.85E3	5.331	1.85E3	1.607	1.85E3	3.317
1.85E3	5.323	1.85E3	1.604	1.85E3	3.318
1.85E3	5.323	1.85E3	1.606	1.85E3	3.314
1.85E3	5.334	1.85E3	1.609	1.85E3	3.315
1.85E3	5.328	1.85E3	1.610	1.85E3	3.310
1.86E3	5.314	1.86E3	1.605	1.86E3	3.311
1.86E3	5.323	1.86E3	1.607	1.86E3	3.313
1.86E3	5.311	1.86E3	1.604	1.86E3	3.311
1.86E3	5.310	1.86E3	1.605	1.86E3	3.309
1.86E3	5.314	1.86E3	1.604	1.86E3	3.313
1.86E3	5.311	1.86E3	1.605	1.86E3	3.309
1.86E3	5.313	1.86E3	1.605	1.86E3	3.311
1.86E3	5.315	1.86E3	1.607	1.86E3	3.308
1.86E3	5.311	1.86E3	1.605	1.86E3	3.310
1.86E3	5.303	1.86E3	1.603	1.86E3	3.309
1.87E3	5.306	1.87E3	1.603	1.87E3	3.309
1.87E3	5.294	1.87E3	1.602	1.87E3	3.305
1.87E3	5.298	1.87E3	1.602	1.87E3	3.307
1.87E3	5.289	1.87E3	1.599	1.87E3	3.307
1.87E3	5.292	1.87E3	1.602	1.87E3	3.304
1.87E3	5.296	1.87E3	1.603	1.87E3	3.304
1.87E3	5.287	1.87E3	1.602	1.87E3	3.300
1.87E3	5.278	1.87E3	1.598	1.87E3	3.304
1.87E3	5.272	1.87E3	1.598	1.87E3	3.300
1.87E3	5.269	1.87E3	1.598	1.87E3	3.297
1.88E3	5.266	1.88E3	1.595	1.88E3	3.301
1.88E3	5.268	1.88E3	1.598	1.88E3	3.297
1.88E3	5.257	1.88E3	1.593	1.88E3	3.300
1.88E3	5.259	1.88E3	1.596	1.88E3	3.296
1.88E3	5.264	1.88E3	1.597	1.88E3	3.296
1.88E3	5.258	1.88E3	1.596	1.88E3	3.294
1.88E3	5.241	1.88E3	1.590	1.88E3	3.296
1.88E3	5.249	1.88E3	1.594	1.88E3	3.293
1.88E3	5.259	1.88E3	1.598	1.88E3	3.291
1.88E3	5.261	1.88E3	1.597	1.88E3	3.294
1.89E3	5.269	1.89E3	1.600	1.89E3	3.293
1.89E3	5.270	1.89E3	1.603	1.89E3	3.288
1.89E3	5.270	1.89E3	1.602	1.89E3	3.290
1.89E3	5.254	1.89E3	1.599	1.89E3	3.287
1.89E3	5.252	1.89E3	1.596	1.89E3	3.290
1.89E3	5.246	1.89E3	1.595	1.89E3	3.289
1.89E3	5.247	1.89E3	1.595	1.89E3	3.290
1.89E3	5.240	1.89E3	1.593	1.89E3	3.290
1.89E3	5.225	1.89E3	1.589	1.89E3	3.289
1.89E3	5.227	1.89E3	1.588	1.89E3	3.292
1.9E3	5.224	1.9E3	1.588	1.9E3	3.289
1.9E3	5.226	1.9E3	1.586	1.9E3	3.295
1.9E3	5.228	1.9E3	1.588	1.9E3	3.292
1.9E3	5.231	1.9E3	1.589	1.9E3	3.292
1.9E3	5.225	1.9E3	1.589	1.9E3	3.290
1.9E3	5.223	1.9E3	1.586	1.9E3	3.293
1.9E3	5.233	1.9E3	1.592	1.9E3	3.286
1.9E3	5.228	1.9E3	1.591	1.9E3	3.287
1.9E3	5.231	1.9E3	1.592	1.9E3	3.285
1.9E3	5.226	1.9E3	1.591	1.9E3	3.285
1.91E3	5.215	1.91E3	1.588	1.91E3	3.284
1.91E3	5.212	1.91E3	1.588	1.91E3	3.283
1.91E3	5.211	1.91E3	1.587	1.91E3	3.283
1.91E3	5.204	1.91E3	1.585	1.91E3	3.282
1.91E3	5.204	1.91E3	1.586	1.91E3	3.281
1.91E3	5.200	1.91E3	1.584	1.91E3	3.282
1.91E3	5.191	1.91E3	1.584	1.91E3	3.278
1.91E3	5.189	1.91E3	1.582	1.91E3	3.281
1.91E3	5.187	1.91E3	1.582	1.91E3	3.279
1.91E3	5.188	1.91E3	1.583	1.91E3	3.278
1.92E3	5.187	1.92E3	1.582	1.92E3	3.278
1.92E3	5.188	1.92E3	1.583	1.92E3	3.278
1.92E3	5.187	1.92E3	1.584	1.92E3	3.275
1.92E3	5.180	1.92E3	1.581	1.92E3	3.277
1.92E3	5.177	1.92E3	1.581	1.92E3	3.274
1.92E3	5.174	1.92E3	1.581	1.92E3	3.272
1.92E3	5.171	1.92E3	1.579	1.92E3	3.276
1.92E3	5.167	1.92E3	1.577	1.92E3	3.275
1.92E3	5.174	1.92E3	1.579	1.92E3	3.276
1.92E3	5.171	1.92E3	1.580	1.92E3	3.272
1.93E3	5.152	1.93E3	1.572	1.93E3	3.277
1.93E3	5.151	1.93E3	1.574	1.93E3	3.273
1.93E3	5.154	1.93E3	1.575	1.93E3	3.273
1.93E3	5.160	1.93E3	1.575	1.93E3	3.276
1.93E3	5.170	1.93E3	1.579	1.93E3	3.274
1.93E3	5.166	1.93E3	1.575	1.93E3	3.280
1.93E3	5.168	1.93E3	1.573	1.93E3	3.286
1.93E3	5.182	1.93E3	1.574	1.93E3	3.292
1.93E3	5.203	1.93E3	1.574	1.93E3	3.305
1.93E3	5.220	1.93E3	1.573	1.93E3	3.319
1.94E3	5.242	1.94E3	1.569	1.94E3	3.341
1.94E3	5.275	1.94E3	1.566	1.94E3	3.368
1.94E3	5.331	1.94E3	1.569	1.94E3	3.398
1.94E3	5.375	1.94E3	1.564	1.94E3	3.438
1.94E3	5.430	1.94E3	1.563	1.94E3	3.474
1.94E3	5.485	1.94E3	1.559	1.94E3	3.518
1.94E3	5.542	1.94E3	1.555	1.94E3	3.564
1.94E3	5.615	1.94E3	1.556	1.94E3	3.609
1.94E3	5.680	1.94E3	1.551	1.94E3	3.661
1.94E3	5.730	1.94E3	1.544	1.94E3	3.710
1.95E3	5.785	1.95E3	1.537	1.95E3	3.764
1.95E3	5.851	1.95E3	1.533	1.95E3	3.818
1.95E3	5.907	1.95E3	1.529	1.95E3	3.864
1.95E3	5.972	1.95E3	1.525	1.95E3	3.917
1.95E3	6.013	1.95E3	1.515	1.95E3	3.969
1.95E3	6.051	1.95E3	1.507	1.95E3	4.016
1.95E3	6.095	1.95E3	1.500	1.95E3	4.063
1.95E3	6.133	1.95E3	1.495	1.95E3	4.103
1.95E3	6.177	1.95E3	1.489	1.95E3	4.147
1.95E3	6.226	1.95E3	1.486	1.95E3	4.189
1.96E3	6.271	1.96E3	1.483	1.96E3	4.229
1.96E3	6.323	1.96E3	1.479	1.96E3	4.275
1.96E3	6.349	1.96E3	1.472	1.96E3	4.314
1.96E3	6.376	1.96E3	1.463	1.96E3	4.359
1.96E3	6.406	1.96E3	1.455	1.96E3	4.402
1.96E3	6.434	1.96E3	1.451	1.96E3	4.436
1.96E3	6.456	1.96E3	1.444	1.96E3	4.469
1.96E3	6.483	1.96E3	1.439	1.96E3	4.506
1.96E3	6.524	1.96E3	1.438	1.96E3	4.535
1.96E3	6.552	1.96E3	1.437	1.96E3	4.561
1.97E3	6.555	1.97E3	1.429	1.97E3	4.588
1.97E3	6.588	1.97E3	1.427	1.97E3	4.617
1.97E3	6.596	1.97E3	1.423	1.97E3	4.636
1.97E3	6.621	1.97E3	1.420	1.97E3	4.663
1.97E3	6.666	1.97E3	1.416	1.97E3	4.707
1.97E3	6.693	1.97E3	1.407	1.97E3	4.758
1.97E3	6.738	1.97E3	1.399	1.97E3	4.818
1.97E3	6.768	1.97E3	1.391	1.97E3	4.864
1.97E3	6.778	1.97E3	1.384	1.97E3	4.897
1.97E3	6.796	1.97E3	1.382	1.97E3	4.917
1.98E3	6.788	1.98E3	1.377	1.98E3	4.929
1.98E3	6.788	1.98E3	1.374	1.98E3	4.940
1.98E3	6.787	1.98E3	1.372	1.98E3	4.947
1.98E3	6.779	1.98E3	1.370	1.98E3	4.947
1.98E3	6.787	1.98E3	1.367	1.98E3	4.966
1.98E3	6.792	1.98E3	1.364	1.98E3	4.978
1.98E3	6.806	1.98E3	1.362	1.98E3	4.999
1.98E3	6.827	1.98E3	1.361	1.98E3	5.015
1.98E3	6.833	1.98E3	1.357	1.98E3	5.034
1.98E3	6.828	1.98E3	1.351	1.98E3	5.054
1.99E3	6.846	1.99E3	1.350	1.99E3	5.069
1.99E3	6.831	1.99E3	1.344	1.99E3	5.084
1.99E3	6.842	1.99E3	1.343	1.99E3	5.094
1.99E3	6.826	1.99E3	1.336	1.99E3	5.110
1.99E3	6.812	1.99E3	1.332	1.99E3	5.116
1.99E3	6.832	1.99E3	1.334	1.99E3	5.121
1.99E3	6.803	1.99E3	1.326	1.99E3	5.129
1.99E3	6.800	1.99E3	1.326	1.99E3	5.127
1.99E3	6.828	1.99E3	1.331	1.99E3	5.131
1.99E3	6.823	1.99E3	1.331	1.99E3	5.126
2E3	6.814	2E3	1.329	2E3	5.129
2E3	6.816	2E3	1.329	2E3	5.127
2E3	6.806	2E3	1.326	2E3	5.133
[truncated: 4,752 more rows]
