# Supplementary material for: Acidic Stress Triggers Sodium-Coupled Bicarbonate Transport and Promotes Survival in A375 Human Melanoma Cells
Source: Sci Rep. 2019 May 2;9:6858. doi: 10.1038/s41598-019-43262-y (PMC6497716; doi:10.1038/s41598-019-43262-y)
Supplement: Supplementary file 1 — Dataset 1 [file 41598_2019_43262_MOESM1_ESM.zip › 原始檔/A375 Cl-Free HCO3-CO2 NH42SO4 Prepulses-3.txt]

DT301 ADC 5	DT301 ADC 5	DT301 ADC 6	DT301 ADC 6	Linear Ratio	Linear Ratio
Time Seconds	Signal Volts	Time Seconds	Signal Volts	Time Seconds	Ratio Abs.
0	6.419	0	1.355	0	4.737
1	6.421	1	1.356	1	4.736
2	6.429	2	1.355	2	4.745
3	6.433	3	1.356	3	4.743
4	6.441	4	1.356	4	4.750
5	6.440	5	1.356	5	4.748
6	6.443	6	1.358	6	4.744
7	6.444	7	1.355	7	4.754
8	6.446	8	1.355	8	4.758
9	6.446	9	1.353	9	4.765
10	6.453	10	1.353	10	4.771
11	6.454	11	1.353	11	4.770
12	6.461	12	1.351	12	4.783
13	6.464	13	1.352	13	4.781
14	6.473	14	1.353	14	4.784
15	6.475	15	1.352	15	4.789
16	6.491	16	1.354	16	4.796
17	6.595	17	1.378	17	4.786
18	6.484	18	1.351	18	4.800
19	6.487	19	1.348	19	4.812
20	6.488	20	1.353	20	4.795
21	6.497	21	1.350	21	4.814
22	6.502	22	1.350	22	4.817
23	6.509	23	1.353	23	4.810
24	6.509	24	1.350	24	4.821
25	6.515	25	1.350	25	4.828
26	6.520	26	1.350	26	4.828
27	6.530	27	1.349	27	4.839
28	6.536	28	1.351	28	4.837
29	6.546	29	1.352	29	4.843
30	6.557	30	1.352	30	4.848
31	6.567	31	1.356	31	4.844
32	6.579	32	1.357	32	4.848
33	6.589	33	1.358	33	4.852
34	6.602	34	1.358	34	4.863
35	6.616	35	1.367	35	4.840
36	7.184	36	1.950	36	3.684
37	7.200	37	1.952	37	3.689
38	7.203	38	1.959	38	3.677
39	6.658	39	1.394	39	4.778
40	6.625	40	1.357	40	4.883
41	6.624	41	1.352	41	4.899
42	6.628	42	1.356	42	4.888
43	6.635	43	1.356	43	4.894
44	6.634	44	1.355	44	4.895
45	6.641	45	1.355	45	4.902
46	6.646	46	1.355	46	4.904
47	6.654	47	1.357	47	4.905
48	6.654	48	1.355	48	4.912
49	6.662	49	1.354	49	4.919
50	6.666	50	1.354	50	4.923
51	6.666	51	1.354	51	4.924
52	6.672	52	1.353	52	4.931
53	6.677	53	1.354	53	4.931
54	6.678	54	1.353	54	4.936
55	6.680	55	1.351	55	4.945
56	6.686	56	1.353	56	4.943
57	6.691	57	1.351	57	4.954
58	6.694	58	1.350	58	4.957
59	6.705	59	1.351	59	4.964
60	6.709	60	1.352	60	4.962
61	6.713	61	1.352	61	4.963
62	6.718	62	1.352	62	4.970
63	6.717	63	1.349	63	4.978
64	6.722	64	1.349	64	4.982
65	6.731	65	1.350	65	4.985
66	6.738	66	1.348	66	4.997
67	6.738	67	1.351	67	4.987
68	6.747	68	1.351	68	4.993
69	6.752	69	1.350	69	5.001
70	6.759	70	1.349	70	5.010
71	6.766	71	1.350	71	5.012
72	6.770	72	1.352	72	5.009
73	6.779	73	1.353	73	5.011
74	6.784	74	1.351	74	5.020
75	6.786	75	1.351	75	5.025
76	6.791	76	1.351	76	5.028
77	6.793	77	1.351	77	5.030
78	6.801	78	1.350	78	5.037
79	6.806	79	1.350	79	5.041
80	6.809	80	1.352	80	5.037
81	6.811	81	1.351	81	5.043
82	6.812	82	1.349	82	5.050
83	6.815	83	1.348	83	5.056
84	6.815	84	1.348	84	5.055
85	6.815	85	1.346	85	5.064
86	6.814	86	1.346	86	5.064
87	6.810	87	1.343	87	5.072
88	6.807	88	1.341	88	5.076
89	6.811	89	1.342	89	5.075
90	6.814	90	1.343	90	5.075
91	6.817	91	1.340	91	5.086
92	6.818	92	1.339	92	5.093
93	6.818	93	1.338	93	5.096
94	6.819	94	1.336	94	5.103
95	6.821	95	1.337	95	5.100
96	6.821	96	1.338	96	5.100
97	6.824	97	1.338	97	5.100
98	6.825	98	1.336	98	5.108
99	6.826	99	1.336	99	5.110
100	6.828	100	1.336	100	5.112
101	6.825	101	1.333	101	5.121
102	6.832	102	1.331	102	5.133
103	6.834	103	1.331	103	5.135
104	6.834	104	1.332	104	5.132
105	6.840	105	1.332	105	5.137
106	6.839	106	1.329	106	5.145
107	6.837	107	1.330	107	5.142
108	6.840	108	1.328	108	5.153
109	6.841	109	1.329	109	5.146
110	6.839	110	1.327	110	5.153
111	6.849	111	1.329	111	5.155
112	6.852	112	1.329	112	5.157
113	6.848	113	1.322	113	5.178
114	6.852	114	1.322	114	5.185
115	6.862	115	1.323	115	5.187
116	6.840	116	1.318	116	5.191
117	6.819	117	1.312	117	5.196
118	6.838	118	1.316	118	5.198
119	6.844	119	1.319	119	5.190
120	6.859	120	1.329	120	5.160
121	6.849	121	1.320	121	5.189
122	6.850	122	1.319	122	5.192
123	6.852	123	1.319	123	5.195
124	6.853	124	1.318	124	5.200
125	6.859	125	1.319	125	5.199
126	6.860	126	1.320	126	5.197
127	6.864	127	1.320	127	5.201
128	6.868	128	1.320	128	5.202
129	6.872	129	1.322	129	5.199
130	6.948	130	1.338	130	5.193
131	7.037	131	1.358	131	5.183
132	6.887	132	1.321	132	5.212
133	6.880	133	1.319	133	5.215
134	6.876	134	1.317	134	5.220
135	6.876	135	1.317	135	5.221
136	6.877	136	1.316	136	5.226
137	6.877	137	1.316	137	5.226
138	6.874	138	1.315	138	5.226
139	6.870	139	1.315	139	5.225
140	6.875	140	1.314	140	5.233
141	6.868	141	1.312	141	5.236
142	6.874	142	1.313	142	5.237
143	6.873	143	1.312	143	5.237
144	6.871	144	1.311	144	5.240
145	6.869	145	1.309	145	5.246
146	6.866	146	1.309	146	5.246
147	6.866	147	1.309	147	5.247
148	6.868	148	1.306	148	5.260
149	6.871	149	1.306	149	5.260
150	6.877	150	1.308	150	5.258
151	6.877	151	1.307	151	5.262
152	6.876	152	1.306	152	5.265
153	6.878	153	1.305	153	5.271
154	6.877	154	1.305	154	5.270
155	6.875	155	1.304	155	5.273
156	6.877	156	1.305	156	5.272
157	6.879	157	1.304	157	5.274
158	6.879	158	1.306	158	5.266
159	6.879	159	1.304	159	5.275
160	6.878	160	1.304	160	5.273
161	6.878	161	1.304	161	5.275
162	6.879	162	1.304	162	5.274
163	6.880	163	1.303	163	5.280
164	6.877	164	1.302	164	5.281
165	6.878	165	1.299	165	5.294
166	6.876	166	1.301	166	5.287
167	6.878	167	1.300	167	5.290
168	6.880	168	1.300	168	5.291
169	6.881	169	1.299	169	5.298
170	6.880	170	1.297	170	5.303
171	6.878	171	1.298	171	5.297
172	6.878	172	1.297	172	5.302
173	6.879	173	1.297	173	5.302
174	6.879	174	1.298	174	5.301
175	6.882	175	1.295	175	5.315
176	6.884	176	1.297	176	5.307
177	6.881	177	1.296	177	5.308
178	6.890	178	1.295	178	5.318
179	6.886	179	1.295	179	5.316
180	6.888	180	1.297	180	5.309
181	6.896	181	1.297	181	5.318
182	6.901	182	1.296	182	5.325
183	6.899	183	1.296	183	5.322
184	6.901	184	1.297	184	5.322
185	6.908	185	1.298	185	5.321
186	6.909	186	1.299	186	5.320
187	6.912	187	1.296	187	5.332
188	6.909	188	1.297	188	5.328
189	6.906	189	1.296	189	5.329
190	6.904	190	1.295	190	5.332
191	6.898	191	1.294	191	5.330
192	6.895	192	1.293	192	5.334
193	6.895	193	1.293	193	5.334
194	6.895	194	1.291	194	5.339
195	6.891	195	1.291	195	5.339
196	6.887	196	1.290	196	5.338
197	6.883	197	1.287	197	5.348
198	6.882	198	1.288	198	5.341
199	6.879	199	1.286	199	5.348
200	6.872	200	1.285	200	5.348
201	6.867	201	1.283	201	5.351
202	6.865	202	1.281	202	5.361
203	6.865	203	1.283	203	5.353
204	6.863	204	1.281	204	5.358
205	6.862	205	1.281	205	5.356
206	6.861	206	1.281	206	5.354
207	6.858	207	1.279	207	5.360
208	6.861	208	1.280	208	5.358
209	6.860	209	1.277	209	5.370
210	6.857	210	1.277	210	5.369
211	6.857	211	1.277	211	5.370
212	6.854	212	1.277	212	5.369
213	6.858	213	1.277	213	5.373
214	6.859	214	1.278	214	5.366
215	6.863	215	1.279	215	5.367
216	6.860	216	1.277	216	5.371
217	6.864	217	1.277	217	5.374
218	6.860	218	1.278	218	5.366
219	6.864	219	1.277	219	5.376
220	6.864	220	1.276	220	5.381
221	6.862	221	1.276	221	5.379
222	6.865	222	1.277	222	5.377
223	6.864	223	1.275	223	5.384
224	6.862	224	1.275	224	5.382
225	6.861	225	1.273	225	5.389
226	6.866	226	1.274	226	5.390
227	6.864	227	1.274	227	5.388
228	6.871	228	1.275	228	5.388
229	6.874	229	1.275	229	5.393
230	6.873	230	1.276	230	5.387
231	6.872	231	1.274	231	5.396
232	6.874	232	1.275	232	5.390
233	6.871	233	1.273	233	5.396
234	6.873	234	1.274	234	5.397
235	6.870	235	1.273	235	5.398
236	6.874	236	1.274	236	5.395
237	6.875	237	1.274	237	5.396
238	6.875	238	1.273	238	5.401
239	6.873	239	1.273	239	5.400
240	6.876	240	1.272	240	5.408
241	6.872	241	1.273	241	5.400
242	6.872	242	1.272	242	5.402
243	6.867	243	1.270	243	5.405
244	6.865	244	1.271	244	5.400
245	6.865	245	1.271	245	5.400
246	6.871	246	1.271	246	5.405
247	6.867	247	1.270	247	5.407
248	6.863	248	1.270	248	5.401
249	6.863	249	1.268	249	5.413
250	6.860	250	1.270	250	5.402
251	6.868	251	1.272	251	5.400
252	6.867	252	1.270	252	5.406
253	6.871	253	1.271	253	5.404
254	6.875	254	1.270	254	5.412
255	6.873	255	1.270	255	5.411
256	6.874	256	1.272	256	5.404
257	6.869	257	1.270	257	5.410
258	6.868	258	1.269	258	5.411
259	6.866	259	1.270	259	5.407
260	6.872	260	1.270	260	5.411
261	6.872	261	1.270	261	5.411
262	6.878	262	1.271	262	5.411
263	6.878	263	1.271	263	5.411
264	6.882	264	1.272	264	5.412
265	6.891	265	1.275	265	5.405
266	6.895	266	1.275	266	5.409
267	6.900	267	1.273	267	5.420
268	6.899	268	1.273	268	5.420
269	6.899	269	1.274	269	5.417
270	6.899	270	1.273	270	5.419
271	6.896	271	1.273	271	5.417
272	6.899	272	1.274	272	5.417
273	6.902	273	1.275	273	5.413
274	6.906	274	1.274	274	5.420
275	6.902	275	1.274	275	5.417
276	6.901	276	1.274	276	5.418
277	6.898	277	1.275	277	5.412
278	6.896	278	1.271	278	5.425
279	6.898	279	1.274	279	5.414
280	6.898	280	1.273	280	5.420
281	6.895	281	1.272	281	5.420
282	6.901	282	1.273	282	5.420
283	6.899	283	1.272	283	5.422
284	6.894	284	1.272	284	5.421
285	6.897	285	1.272	285	5.424
286	6.904	286	1.272	286	5.427
287	6.901	287	1.272	287	5.426
288	6.901	288	1.272	288	5.426
289	6.904	289	1.271	289	5.432
290	6.901	290	1.271	290	5.430
291	6.904	291	1.270	291	5.434
292	6.902	292	1.272	292	5.427
293	6.903	293	1.270	293	5.434
294	6.904	294	1.271	294	5.433
295	6.903	295	1.271	295	5.432
296	6.904	296	1.271	296	5.432
297	6.906	297	1.271	297	5.435
298	6.908	298	1.271	298	5.434
299	6.908	299	1.272	299	5.430
300	6.907	300	1.272	300	5.429
301	6.904	301	1.271	301	5.431
302	6.906	302	1.271	302	5.434
303	6.913	303	1.272	303	5.437
304	6.915	304	1.273	304	5.433
305	6.915	305	1.273	305	5.433
306	6.920	306	1.273	306	5.435
307	6.924	307	1.274	307	5.434
308	6.925	308	1.275	308	5.432
309	6.929	309	1.274	309	5.438
310	6.925	310	1.275	310	5.430
311	6.926	311	1.274	311	5.435
312	6.925	312	1.272	312	5.443
313	6.923	313	1.274	313	5.435
314	6.924	314	1.273	314	5.440
315	6.922	315	1.272	315	5.444
316	6.914	316	1.271	316	5.438
317	6.913	317	1.271	317	5.441
318	6.915	318	1.271	318	5.439
319	6.910	319	1.271	319	5.438
320	6.910	320	1.272	320	5.433
321	6.908	321	1.269	321	5.443
322	6.904	322	1.268	322	5.445
323	6.901	323	1.267	323	5.447
324	6.905	324	1.268	324	5.445
325	6.897	325	1.268	325	5.440
326	6.890	326	1.266	326	5.443
327	6.886	327	1.265	327	5.443
328	6.883	328	1.264	328	5.444
329	6.878	329	1.263	329	5.446
330	6.875	330	1.264	330	5.438
331	6.878	331	1.264	331	5.443
332	6.881	332	1.264	332	5.442
333	6.879	333	1.264	333	5.441
334	6.873	334	1.263	334	5.443
335	6.868	335	1.263	335	5.439
336	6.866	336	1.263	336	5.437
337	6.863	337	1.260	337	5.448
338	6.863	338	1.259	338	5.449
339	6.859	339	1.260	339	5.443
340	6.857	340	1.258	340	5.450
341	6.854	341	1.257	341	5.451
342	6.854	342	1.258	342	5.447
343	6.847	343	1.256	343	5.451
344	6.854	344	1.257	344	5.452
345	6.856	345	1.256	345	5.458
346	6.853	346	1.256	346	5.455
347	6.852	347	1.256	347	5.455
348	6.849	348	1.257	348	5.448
349	6.849	349	1.256	349	5.452
350	6.850	350	1.258	350	5.447
351	6.854	351	1.255	351	5.462
352	6.857	352	1.258	352	5.451
353	6.857	353	1.257	353	5.454
354	6.858	354	1.258	354	5.451
355	6.862	355	1.257	355	5.457
356	6.865	356	1.258	356	5.459
357	6.867	357	1.258	357	5.458
358	6.868	358	1.259	358	5.456
359	6.865	359	1.262	359	5.442
360	6.866	360	1.259	360	5.454
361	6.866	361	1.257	361	5.463
362	6.869	362	1.258	362	5.459
363	6.869	363	1.260	363	5.453
364	6.865	364	1.258	364	5.459
365	6.858	365	1.257	365	5.455
366	6.857	366	1.255	366	5.465
367	6.851	367	1.253	367	5.466
368	6.850	368	1.253	368	5.468
369	6.847	369	1.253	369	5.463
370	6.845	370	1.254	370	5.460
371	6.845	371	1.253	371	5.463
372	6.841	372	1.250	372	5.472
373	6.833	373	1.249	373	5.471
374	6.841	374	1.251	374	5.470
375	6.838	375	1.252	375	5.461
376	6.837	376	1.249	376	5.474
377	6.838	377	1.250	377	5.469
378	6.836	378	1.251	378	5.465
379	6.835	379	1.250	379	5.466
380	6.831	380	1.249	380	5.467
381	6.828	381	1.249	381	5.467
382	6.827	382	1.248	382	5.469
383	6.823	383	1.247	383	5.471
384	6.826	384	1.247	384	5.475
385	6.825	385	1.247	385	5.471
386	6.823	386	1.249	386	5.464
387	6.823	387	1.247	387	5.469
388	6.823	388	1.247	388	5.473
389	6.820	389	1.247	389	5.468
390	6.816	390	1.247	390	5.468
391	6.817	391	1.245	391	5.476
392	6.814	392	1.243	392	5.481
393	6.818	393	1.245	393	5.475
394	6.820	394	1.245	394	5.479
395	6.822	395	1.245	395	5.479
396	6.819	396	1.245	396	5.475
397	6.816	397	1.246	397	5.471
398	6.816	398	1.246	398	5.472
399	6.820	399	1.246	399	5.474
400	6.820	400	1.245	400	5.477
401	6.819	401	1.246	401	5.472
402	6.820	402	1.245	402	5.477
403	6.829	403	1.248	403	5.473
404	6.832	404	1.249	404	5.471
405	6.836	405	1.250	405	5.470
406	6.837	406	1.249	406	5.473
407	6.834	407	1.248	407	5.475
408	6.830	408	1.248	408	5.472
409	6.830	409	1.246	409	5.481
410	6.825	410	1.245	410	5.482
411	6.820	411	1.247	411	5.467
412	6.818	412	1.248	412	5.464
413	6.822	413	1.247	413	5.471
414	6.821	414	1.247	414	5.471
415	6.816	415	1.243	415	5.481
416	6.818	416	1.245	416	5.475
417	6.820	417	1.245	417	5.476
418	6.816	418	1.244	418	5.479
419	6.819	419	1.246	419	5.471
420	6.816	420	1.245	420	5.477
421	6.826	421	1.245	421	5.481
422	6.822	422	1.245	422	5.480
423	6.819	423	1.246	423	5.475
424	6.813	424	1.246	424	5.467
425	6.810	425	1.245	425	5.472
426	6.810	426	1.241	426	5.486
427	6.804	427	1.242	427	5.477
428	6.802	428	1.240	428	5.485
429	6.802	429	1.243	429	5.474
430	6.800	430	1.243	430	5.469
431	6.802	431	1.239	431	5.490
432	6.801	432	1.243	432	5.471
433	6.807	433	1.243	433	5.478
434	6.808	434	1.244	434	5.474
435	6.804	435	1.243	435	5.472
436	6.813	436	1.245	436	5.471
437	6.815	437	1.247	437	5.467
438	6.820	438	1.246	438	5.474
439	6.812	439	1.246	439	5.467
440	6.819	440	1.249	440	5.461
441	6.824	441	1.250	441	5.461
442	6.836	442	1.249	442	5.475
443	6.843	443	1.250	443	5.472
444	6.847	444	1.252	444	5.471
445	6.854	445	1.255	445	5.461
446	6.860	446	1.256	446	5.460
447	6.862	447	1.259	447	5.452
448	6.874	448	1.259	448	5.461
449	6.871	449	1.259	449	5.458
450	6.879	450	1.261	450	5.453
451	6.882	451	1.261	451	5.458
452	6.888	452	1.262	452	5.457
453	6.887	453	1.262	453	5.456
454	6.891	454	1.262	454	5.459
455	6.891	455	1.263	455	5.458
456	6.896	456	1.264	456	5.458
457	6.893	457	1.264	457	5.451
458	6.892	458	1.264	458	5.453
459	6.894	459	1.265	459	5.449
460	6.898	460	1.264	460	5.457
461	6.897	461	1.265	461	5.454
462	6.898	462	1.266	462	5.449
463	6.900	463	1.265	463	5.454
464	6.893	464	1.265	464	5.451
465	6.896	465	1.265	465	5.451
466	6.893	466	1.265	466	5.449
467	6.892	467	1.263	467	5.455
468	6.893	468	1.265	468	5.448
469	6.893	469	1.262	469	5.460
470	6.894	470	1.264	470	5.453
471	6.894	471	1.266	471	5.447
472	6.902	472	1.267	472	5.446
473	6.905	473	1.267	473	5.450
474	6.908	474	1.268	474	5.448
475	6.911	475	1.269	475	5.444
476	6.914	476	1.268	476	5.452
477	6.916	477	1.271	477	5.443
478	6.915	478	1.271	478	5.442
479	6.915	479	1.270	479	5.444
480	6.912	480	1.270	480	5.444
481	6.908	481	1.270	481	5.441
482	6.901	482	1.266	482	5.452
483	6.897	483	1.266	483	5.448
484	6.890	484	1.266	484	5.442
485	6.882	485	1.264	485	5.443
486	6.875	486	1.263	486	5.445
487	6.876	487	1.263	487	5.446
488	6.869	488	1.262	488	5.442
489	6.859	489	1.261	489	5.440
490	6.857	490	1.259	490	5.446
491	6.849	491	1.256	491	5.451
492	6.843	492	1.255	492	5.454
493	6.837	493	1.255	493	5.449
494	6.834	494	1.254	494	5.449
495	6.832	495	1.253	495	5.453
496	6.828	496	1.254	496	5.443
497	6.830	497	1.256	497	5.437
498	6.826	498	1.252	498	5.453
499	6.823	499	1.253	499	5.446
500	6.824	500	1.254	500	5.440
501	6.824	501	1.253	501	5.445
502	6.822	502	1.254	502	5.440
503	6.825	503	1.253	503	5.445
504	6.818	504	1.252	504	5.445
505	6.819	505	1.253	505	5.444
506	6.823	506	1.253	506	5.443
507	6.819	507	1.254	507	5.437
508	6.818	508	1.254	508	5.436
509	6.811	509	1.253	509	5.435
510	6.812	510	1.253	510	5.436
511	6.812	511	1.252	511	5.439
512	6.807	512	1.251	512	5.441
513	6.803	513	1.250	513	5.441
514	6.804	514	1.250	514	5.445
515	6.806	515	1.253	515	5.433
516	6.804	516	1.253	516	5.431
517	6.807	517	1.252	517	5.438
518	6.805	518	1.251	518	5.440
519	6.803	519	1.251	519	5.439
520	6.804	520	1.250	520	5.442
521	6.801	521	1.251	521	5.436
522	6.809	522	1.253	522	5.435
523	6.804	523	1.252	523	5.436
524	6.807	524	1.252	524	5.437
525	6.804	525	1.252	525	5.436
526	6.810	526	1.253	526	5.436
527	6.809	527	1.253	527	5.433
528	6.810	528	1.252	528	5.441
529	6.808	529	1.252	529	5.436
530	6.805	530	1.253	530	5.433
531	6.808	531	1.252	531	5.439
532	6.805	532	1.251	532	5.437
533	6.801	533	1.252	533	5.430
534	6.797	534	1.253	534	5.426
535	6.799	535	1.251	535	5.434
536	6.800	536	1.251	536	5.434
537	6.794	537	1.250	537	5.437
538	6.797	538	1.251	538	5.433
539	6.802	539	1.251	539	5.436
540	6.797	540	1.251	540	5.436
541	6.797	541	1.250	541	5.438
542	6.794	542	1.251	542	5.431
543	6.792	543	1.252	543	5.426
544	6.793	544	1.249	544	5.439
545	6.789	545	1.252	545	5.423
546	6.787	546	1.251	546	5.426
547	6.784	547	1.250	547	5.429
548	6.788	548	1.249	548	5.437
549	6.782	549	1.247	549	5.437
550	6.779	550	1.249	550	5.430
551	6.775	551	1.248	551	5.429
552	6.771	552	1.247	552	5.429
553	6.769	553	1.246	553	5.434
554	6.766	554	1.247	554	5.428
555	6.768	555	1.246	555	5.431
556	6.769	556	1.246	556	5.433
557	6.776	557	1.247	557	5.433
558	6.776	558	1.247	558	5.433
559	6.771	559	1.246	559	5.435
560	6.772	560	1.246	560	5.436
561	6.759	561	1.244	561	5.433
562	6.762	562	1.245	562	5.433
563	6.757	563	1.244	563	5.432
564	6.753	564	1.244	564	5.429
565	6.754	565	1.244	565	5.430
566	6.753	566	1.243	566	5.434
567	6.760	567	1.245	567	5.430
568	6.759	568	1.245	568	5.428
569	6.759	569	1.245	569	5.430
570	6.754	570	1.245	570	5.427
571	6.754	571	1.244	571	5.427
572	6.758	572	1.246	572	5.425
573	6.759	573	1.247	573	5.422
574	6.762	574	1.248	574	5.418
575	6.761	575	1.247	575	5.421
576	6.761	576	1.249	576	5.414
577	6.758	577	1.245	577	5.428
578	6.753	578	1.246	578	5.420
579	6.746	579	1.244	579	5.423
580	6.744	580	1.245	580	5.416
581	6.742	581	1.243	581	5.424
582	6.737	582	1.241	582	5.428
583	6.729	583	1.239	583	5.432
584	6.730	584	1.240	584	5.429
585	6.730	585	1.241	585	5.423
586	6.723	586	1.239	586	5.424
587	6.724	587	1.239	587	5.427
588	6.718	588	1.239	588	5.420
589	6.722	589	1.240	589	5.423
590	6.719	590	1.240	590	5.421
591	6.722	591	1.240	591	5.419
592	6.718	592	1.239	592	5.423
593	6.719	593	1.240	593	5.420
594	6.716	594	1.238	594	5.425
595	6.710	595	1.239	595	5.417
596	6.706	596	1.237	596	5.420
597	6.697	597	1.236	597	5.419
598	6.702	598	1.235	598	5.427
599	6.709	599	1.239	599	5.416
600	6.714	600	1.239	600	5.420
601	6.715	601	1.240	601	5.415
602	6.727	602	1.243	602	5.414
603	6.726	603	1.245	603	5.400
604	6.721	604	1.242	604	5.412
605	6.717	605	1.242	605	5.411
606	6.714	606	1.241	606	5.412
607	6.709	607	1.240	607	5.409
608	6.700	608	1.239	608	5.409
609	6.697	609	1.238	609	5.410
610	6.699	610	1.236	610	5.418
611	6.696	611	1.239	611	5.403
612	6.703	612	1.239	612	5.408
613	6.699	613	1.241	613	5.399
614	6.686	614	1.237	614	5.407
615	6.684	615	1.237	615	5.402
616	6.683	616	1.237	616	5.403
617	6.683	617	1.237	617	5.402
618	6.686	618	1.237	618	5.407
619	6.691	619	1.241	619	5.393
620	6.686	620	1.238	620	5.403
621	6.689	621	1.239	621	5.399
622	6.689	622	1.240	622	5.394
623	6.687	623	1.239	623	5.397
624	6.687	624	1.238	624	5.401
625	6.689	625	1.238	625	5.402
626	6.686	626	1.237	626	5.406
627	6.685	627	1.237	627	5.404
628	6.687	628	1.240	628	5.394
629	6.678	629	1.238	629	5.396
630	6.682	630	1.239	630	5.392
631	6.685	631	1.240	631	5.391
632	6.687	632	1.240	632	5.391
633	6.690	633	1.239	633	5.398
634	6.684	634	1.236	634	5.407
635	6.683	635	1.237	635	5.404
636	6.682	636	1.239	636	5.394
637	6.680	637	1.237	637	5.402
638	6.680	638	1.239	638	5.393
639	6.680	639	1.238	639	5.395
640	6.678	640	1.237	640	5.397
641	6.679	641	1.237	641	5.398
642	6.674	642	1.236	642	5.399
643	6.671	643	1.236	643	5.398
644	6.671	644	1.235	644	5.401
645	6.670	645	1.237	645	5.393
646	6.668	646	1.239	646	5.383
647	6.670	647	1.237	647	5.391
648	6.674	648	1.237	648	5.397
649	6.667	649	1.235	649	5.397
650	6.667	650	1.236	650	5.394
651	6.663	651	1.235	651	5.394
652	6.662	652	1.234	652	5.398
653	6.664	653	1.237	653	5.388
654	6.664	654	1.236	654	5.393
655	6.668	655	1.237	655	5.389
656	6.667	656	1.238	656	5.384
657	6.665	657	1.237	657	5.390
658	6.662	658	1.235	658	5.394
659	6.659	659	1.236	659	5.386
660	6.659	660	1.235	660	5.393
661	6.659	661	1.236	661	5.387
662	6.663	662	1.236	662	5.389
663	6.656	663	1.234	663	5.392
664	6.658	664	1.235	664	5.392
665	6.659	665	1.236	665	5.386
666	6.665	666	1.237	666	5.387
667	6.670	667	1.238	667	5.387
668	6.671	668	1.239	668	5.384
669	6.671	669	1.237	669	5.392
670	6.669	670	1.238	670	5.388
671	6.670	671	1.239	671	5.383
672	6.673	672	1.239	672	5.385
673	6.675	673	1.240	673	5.381
674	6.671	674	1.241	674	5.377
675	6.671	675	1.240	675	5.381
676	6.682	676	1.243	676	5.375
677	6.676	677	1.240	677	5.384
678	6.672	678	1.239	678	5.383
679	6.663	679	1.239	679	5.376
680	6.662	680	1.238	680	5.381
681	6.661	681	1.239	681	5.378
682	6.657	682	1.239	682	5.374
683	6.651	683	1.238	683	5.375
684	6.649	684	1.235	684	5.385
685	6.649	685	1.237	685	5.377
686	6.646	686	1.235	686	5.379
687	6.647	687	1.235	687	5.384
688	6.648	688	1.236	688	5.377
689	6.642	689	1.234	689	5.381
690	6.640	690	1.236	690	5.373
691	6.641	691	1.235	691	5.379
692	6.641	692	1.235	692	5.377
693	6.642	693	1.234	693	5.384
694	6.642	694	1.234	694	5.382
695	6.640	695	1.235	695	5.378
696	6.634	696	1.235	696	5.370
697	6.634	697	1.233	697	5.379
698	6.635	698	1.233	698	5.380
699	6.633	699	1.233	699	5.381
700	6.636	700	1.236	700	5.371
701	6.637	701	1.232	701	5.387
702	6.636	702	1.234	702	5.380
703	6.636	703	1.234	703	5.379
704	6.638	704	1.234	704	5.379
705	6.634	705	1.234	705	5.376
706	6.631	706	1.231	706	5.387
707	6.632	707	1.232	707	5.382
708	6.637	708	1.234	708	5.377
709	6.641	709	1.236	709	5.375
710	6.644	710	1.236	710	5.375
711	6.639	711	1.235	711	5.375
712	6.638	712	1.236	712	5.368
713	6.645	713	1.237	713	5.373
714	6.640	714	1.238	714	5.362
715	6.635	715	1.237	715	5.363
716	6.636	716	1.236	716	5.369
717	6.633	717	1.237	717	5.361
718	6.632	718	1.235	718	5.368
719	6.630	719	1.235	719	5.368
720	6.635	720	1.236	720	5.368
721	6.627	721	1.236	721	5.362
722	6.624	722	1.235	722	5.364
723	6.626	723	1.235	723	5.363
724	6.627	724	1.235	724	5.368
725	6.628	725	1.236	725	5.364
726	6.631	726	1.237	726	5.362
727	6.633	727	1.237	727	5.360
728	6.631	728	1.237	728	5.361
729	6.629	729	1.236	729	5.362
730	6.632	730	1.236	730	5.368
731	6.628	731	1.239	731	5.351
732	6.631	732	1.240	732	5.347
733	6.628	733	1.237	733	5.358
734	6.628	734	1.237	734	5.357
735	6.624	735	1.236	735	5.359
736	6.621	736	1.237	736	5.353
737	6.615	737	1.238	737	5.345
738	6.616	738	1.237	738	5.349
739	6.616	739	1.236	739	5.353
740	6.609	740	1.234	740	5.354
741	6.608	741	1.234	741	5.354
742	6.607	742	1.234	742	5.353
743	6.605	743	1.235	743	5.350
744	6.606	744	1.235	744	5.350
745	6.610	745	1.236	745	5.348
746	6.605	746	1.235	746	5.350
747	6.611	747	1.234	747	5.357
748	6.612	748	1.236	748	5.351
749	6.612	749	1.236	749	5.351
750	6.607	750	1.236	750	5.347
751	6.608	751	1.233	751	5.360
752	6.604	752	1.235	752	5.346
753	6.607	753	1.233	753	5.357
754	6.607	754	1.237	754	5.342
755	6.609	755	1.236	755	5.348
756	6.611	756	1.237	756	5.343
757	6.600	757	1.234	757	5.349
758	6.606	758	1.236	758	5.346
759	6.611	759	1.236	759	5.350
760	6.616	760	1.237	760	5.346
761	6.612	761	1.237	761	5.345
762	6.611	762	1.236	762	5.350
763	6.607	763	1.235	763	5.349
764	6.606	764	1.237	764	5.339
765	6.608	765	1.235	765	5.350
766	6.611	766	1.236	766	5.348
767	6.609	767	1.236	767	5.348
768	6.605	768	1.236	768	5.343
769	6.610	769	1.238	769	5.340
770	6.608	770	1.236	770	5.344
771	6.607	771	1.235	771	5.350
772	6.607	772	1.238	772	5.339
773	6.607	773	1.237	773	5.339
774	6.606	774	1.236	774	5.345
775	6.604	775	1.238	775	5.336
776	6.603	776	1.237	776	5.340
777	6.603	777	1.236	777	5.341
778	6.602	778	1.236	778	5.343
779	6.603	779	1.236	779	5.342
780	6.598	780	1.238	780	5.330
781	6.599	781	1.237	781	5.333
782	6.594	782	1.235	782	5.337
783	6.591	783	1.237	783	5.330
784	6.590	784	1.235	784	5.338
785	6.588	785	1.235	785	5.335
786	6.591	786	1.236	786	5.332
787	6.589	787	1.235	787	5.336
788	6.598	788	1.235	788	5.343
789	6.587	789	1.236	789	5.330
790	6.594	790	1.235	790	5.338
791	6.592	791	1.235	791	5.338
792	6.592	792	1.235	792	5.339
793	6.584	793	1.236	793	5.326
794	6.592	794	1.234	794	5.340
795	6.588	795	1.234	795	5.339
796	6.592	796	1.235	796	5.336
797	6.591	797	1.233	797	5.344
798	6.589	798	1.233	798	5.345
799	6.587	799	1.233	799	5.341
800	6.589	800	1.234	800	5.340
801	6.586	801	1.233	801	5.343
802	6.581	802	1.231	802	5.344
803	6.586	803	1.232	803	5.344
804	6.586	804	1.234	804	5.339
805	6.581	805	1.234	805	5.333
806	6.583	806	1.233	806	5.338
807	6.579	807	1.233	807	5.336
808	6.582	808	1.232	808	5.344
809	6.577	809	1.231	809	5.342
810	6.579	810	1.232	810	5.341
811	6.583	811	1.233	811	5.337
812	6.580	812	1.232	812	5.343
813	6.585	813	1.232	813	5.346
814	6.581	814	1.231	814	5.344
815	6.580	815	1.232	815	5.341
816	6.579	816	1.233	816	5.334
817	6.579	817	1.232	817	5.340
818	6.576	818	1.233	818	5.335
819	6.573	819	1.232	819	5.334
820	6.573	820	1.233	820	5.332
821	6.575	821	1.235	821	5.324
822	6.575	822	1.235	822	5.323
823	6.572	823	1.234	823	5.327
824	6.572	824	1.234	824	5.327
825	6.572	825	1.233	825	5.328
826	6.572	826	1.233	826	5.331
827	6.569	827	1.233	827	5.328
828	6.569	828	1.234	828	5.322
829	6.570	829	1.233	829	5.326
830	6.565	830	1.233	830	5.323
831	6.565	831	1.233	831	5.324
832	6.562	832	1.233	832	5.324
833	6.560	833	1.233	833	5.322
834	6.560	834	1.233	834	5.322
835	6.554	835	1.230	835	5.328
836	6.550	836	1.229	836	5.329
837	6.550	837	1.231	837	5.321
838	6.546	838	1.230	838	5.321
839	6.547	839	1.232	839	5.314
840	6.544	840	1.230	840	5.321
841	6.543	841	1.230	841	5.321
842	6.544	842	1.231	842	5.316
843	6.541	843	1.230	843	5.319
844	6.539	844	1.231	844	5.310
845	6.536	845	1.229	845	5.316
846	6.536	846	1.231	846	5.310
847	6.540	847	1.232	847	5.309
848	6.536	848	1.232	848	5.306
849	6.533	849	1.230	849	5.312
850	6.532	850	1.230	850	5.312
851	6.531	851	1.229	851	5.314
852	6.529	852	1.230	852	5.309
853	6.527	853	1.230	853	5.306
854	6.524	854	1.229	854	5.309
855	6.522	855	1.229	855	5.307
856	6.520	856	1.228	856	5.310
857	6.513	857	1.228	857	5.304
858	6.515	858	1.227	858	5.309
859	6.509	859	1.226	859	5.310
860	6.506	860	1.227	860	5.302
861	6.511	861	1.228	861	5.301
862	6.509	862	1.226	862	5.308
863	6.500	863	1.224	863	5.309
864	6.495	864	1.222	864	5.314
865	6.497	865	1.224	865	5.307
866	6.495	866	1.224	866	5.307
867	6.492	867	1.224	867	5.303
868	6.490	868	1.222	868	5.313
869	6.486	869	1.222	869	5.308
870	6.488	870	1.223	870	5.305
871	6.491	871	1.224	871	5.302
872	6.498	872	1.225	872	5.305
873	6.493	873	1.225	873	5.299
874	6.490	874	1.225	874	5.300
875	6.487	875	1.224	875	5.299
876	6.478	876	1.222	876	5.299
877	6.476	877	1.223	877	5.296
878	6.476	878	1.221	878	5.304
879	6.479	879	1.225	879	5.290
880	6.483	880	1.224	880	5.295
881	6.480	881	1.223	881	5.299
882	6.478	882	1.223	882	5.295
883	6.482	883	1.225	883	5.294
884	6.480	884	1.224	884	5.295
885	6.479	885	1.225	885	5.288
886	6.479	886	1.225	886	5.290
887	6.479	887	1.225	887	5.289
888	6.481	888	1.226	888	5.287
889	6.480	889	1.226	889	5.285
890	6.477	890	1.227	890	5.278
891	6.476	891	1.226	891	5.283
892	6.473	892	1.226	892	5.279
893	6.465	893	1.226	893	5.272
894	6.469	894	1.225	894	5.282
895	6.467	895	1.226	895	5.275
896	6.468	896	1.225	896	5.282
897	6.469	897	1.226	897	5.276
898	6.471	898	1.227	898	5.274
899	6.473	899	1.228	899	5.272
900	6.473	900	1.228	900	5.270
901	6.469	901	1.227	901	5.272
902	6.466	902	1.226	902	5.275
903	6.468	903	1.226	903	5.274
904	6.466	904	1.226	904	5.273
905	6.468	905	1.228	905	5.265
906	6.470	906	1.228	906	5.268
907	6.474	907	1.227	907	5.275
908	6.478	908	1.230	908	5.268
909	6.476	909	1.230	909	5.264
910	6.479	910	1.230	910	5.269
911	6.484	911	1.232	911	5.263
912	6.482	912	1.229	912	5.273
913	6.476	913	1.228	913	5.272
914	6.473	914	1.229	914	5.269
915	6.468	915	1.229	915	5.262
916	6.466	916	1.228	916	5.263
917	6.463	917	1.228	917	5.263
918	6.465	918	1.230	918	5.257
919	6.458	919	1.226	919	5.266
920	6.449	920	1.229	920	5.249
921	6.451	921	1.227	921	5.258
922	6.458	922	1.229	922	5.256
923	6.461	923	1.228	923	5.260
924	6.462	924	1.231	924	5.249
925	6.464	925	1.228	925	5.265
926	6.467	926	1.230	926	5.257
927	6.464	927	1.231	927	5.253
928	6.473	928	1.230	928	5.261
929	6.473	929	1.229	929	5.268
930	6.471	930	1.229	930	5.265
931	6.479	931	1.231	931	5.264
932	6.485	932	1.232	932	5.262
933	6.487	933	1.232	933	5.265
934	6.497	934	1.235	934	5.262
935	6.499	935	1.235	935	5.264
936	6.499	936	1.235	936	5.264
937	6.503	937	1.232	937	5.277
938	6.506	938	1.234	938	5.272
939	6.511	939	1.233	939	5.279
940	6.514	940	1.232	940	5.288
941	6.512	941	1.234	941	5.279
942	6.510	942	1.233	942	5.278
943	6.510	943	1.233	943	5.279
944	6.512	944	1.234	944	5.279
945	6.502	945	1.233	945	5.274
946	6.502	946	1.234	946	5.267
947	6.500	947	1.234	947	5.267
948	6.489	948	1.234	948	5.257
949	6.477	949	1.232	949	5.259
950	6.476	950	1.231	950	5.262
951	6.478	951	1.231	951	5.261
952	6.471	952	1.231	952	5.258
953	6.467	953	1.231	953	5.252
954	6.462	954	1.229	954	5.259
955	6.457	955	1.229	955	5.255
956	6.452	956	1.227	956	5.257
957	6.453	957	1.230	957	5.248
958	6.445	958	1.227	958	5.255
959	6.441	959	1.227	959	5.249
960	6.439	960	1.225	960	5.258
961	6.434	961	1.225	961	5.253
962	6.432	962	1.225	962	5.252
963	6.430	963	1.224	963	5.255
964	6.436	964	1.223	964	5.261
965	6.430	965	1.223	965	5.256
966	6.434	966	1.224	966	5.256
967	6.428	967	1.223	967	5.255
968	6.430	968	1.224	968	5.255
969	6.425	969	1.224	969	5.249
970	6.418	970	1.223	970	5.247
971	6.422	971	1.222	971	5.256
972	6.420	972	1.223	972	5.250
973	6.418	973	1.223	973	5.250
974	6.414	974	1.223	974	5.245
975	6.414	975	1.222	975	5.248
976	6.412	976	1.222	976	5.248
977	6.406	977	1.223	977	5.237
978	6.408	978	1.222	978	5.242
979	6.405	979	1.222	979	5.242
980	6.408	980	1.222	980	5.243
981	6.407	981	1.223	981	5.239
982	6.418	982	1.225	982	5.239
983	6.417	983	1.225	983	5.240
984	6.411	984	1.223	984	5.242
985	6.411	985	1.224	985	5.237
986	6.408	986	1.222	986	5.244
987	6.400	987	1.223	987	5.233
988	6.400	988	1.222	988	5.239
989	6.399	989	1.221	989	5.239
990	6.391	990	1.220	990	5.237
991	6.393	991	1.220	991	5.242
992	6.393	992	1.219	992	5.243
993	6.387	993	1.219	993	5.239
994	6.388	994	1.218	994	5.243
995	6.385	995	1.220	995	5.233
996	6.384	996	1.220	996	5.234
997	6.390	997	1.221	997	5.231
998	6.386	998	1.221	998	5.230
999	6.384	999	1.220	999	5.232
1E3	6.383	1E3	1.220	1E3	5.231
1E3	6.391	1E3	1.222	1E3	5.228
1E3	6.385	1E3	1.221	1E3	5.228
1E3	6.380	1E3	1.222	1E3	5.223
1E3	6.374	1E3	1.220	1E3	5.222
1.01E3	6.363	1.01E3	1.220	1.01E3	5.216
1.01E3	6.359	1.01E3	1.220	1.01E3	5.212
1.01E3	6.354	1.01E3	1.221	1.01E3	5.206
1.01E3	6.349	1.01E3	1.222	1.01E3	5.197
1.01E3	6.351	1.01E3	1.219	1.01E3	5.209
1.01E3	6.348	1.01E3	1.221	1.01E3	5.199
1.01E3	6.347	1.01E3	1.220	1.01E3	5.204
1.01E3	6.345	1.01E3	1.220	1.01E3	5.201
1.01E3	6.341	1.01E3	1.221	1.01E3	5.193
1.01E3	6.331	1.01E3	1.219	1.01E3	5.195
1.02E3	6.331	1.02E3	1.220	1.02E3	5.189
1.02E3	6.328	1.02E3	1.218	1.02E3	5.195
1.02E3	6.331	1.02E3	1.219	1.02E3	5.192
1.02E3	6.329	1.02E3	1.222	1.02E3	5.181
1.02E3	6.318	1.02E3	1.219	1.02E3	5.184
1.02E3	6.317	1.02E3	1.220	1.02E3	5.179
1.02E3	6.326	1.02E3	1.221	1.02E3	5.181
1.02E3	6.331	1.02E3	1.222	1.02E3	5.183
1.02E3	6.328	1.02E3	1.222	1.02E3	5.176
1.02E3	6.330	1.02E3	1.223	1.02E3	5.178
1.03E3	6.329	1.03E3	1.224	1.03E3	5.172
1.03E3	6.325	1.03E3	1.221	1.03E3	5.179
1.03E3	6.329	1.03E3	1.223	1.03E3	5.176
1.03E3	6.328	1.03E3	1.224	1.03E3	5.169
1.03E3	6.324	1.03E3	1.223	1.03E3	5.172
1.03E3	6.321	1.03E3	1.224	1.03E3	5.167
1.03E3	6.322	1.03E3	1.225	1.03E3	5.162
1.03E3	6.317	1.03E3	1.225	1.03E3	5.157
1.03E3	6.314	1.03E3	1.222	1.03E3	5.166
1.03E3	6.312	1.03E3	1.222	1.03E3	5.165
1.04E3	6.313	1.04E3	1.222	1.04E3	5.164
1.04E3	6.311	1.04E3	1.223	1.04E3	5.161
1.04E3	6.318	1.04E3	1.223	1.04E3	5.164
1.04E3	6.311	1.04E3	1.223	1.04E3	5.160
1.04E3	6.307	1.04E3	1.222	1.04E3	5.160
1.04E3	6.307	1.04E3	1.224	1.04E3	5.153
1.04E3	6.308	1.04E3	1.226	1.04E3	5.146
1.04E3	6.309	1.04E3	1.225	1.04E3	5.149
1.04E3	6.311	1.04E3	1.225	1.04E3	5.153
1.04E3	6.309	1.04E3	1.225	1.04E3	5.149
1.05E3	6.307	1.05E3	1.225	1.05E3	5.149
1.05E3	6.307	1.05E3	1.226	1.05E3	5.143
1.05E3	6.300	1.05E3	1.225	1.05E3	5.145
1.05E3	6.304	1.05E3	1.225	1.05E3	5.147
1.05E3	6.302	1.05E3	1.225	1.05E3	5.145
1.05E3	6.301	1.05E3	1.227	1.05E3	5.136
1.05E3	6.302	1.05E3	1.226	1.05E3	5.141
1.05E3	6.298	1.05E3	1.226	1.05E3	5.139
1.05E3	6.298	1.05E3	1.226	1.05E3	5.135
1.05E3	6.299	1.05E3	1.226	1.05E3	5.138
1.06E3	6.299	1.06E3	1.227	1.06E3	5.135
1.06E3	6.301	1.06E3	1.226	1.06E3	5.140
1.06E3	6.301	1.06E3	1.228	1.06E3	5.133
1.06E3	6.296	1.06E3	1.228	1.06E3	5.128
1.06E3	6.294	1.06E3	1.229	1.06E3	5.123
1.06E3	6.294	1.06E3	1.227	1.06E3	5.129
1.06E3	6.290	1.06E3	1.227	1.06E3	5.125
1.06E3	6.292	1.06E3	1.228	1.06E3	5.125
1.06E3	6.289	1.06E3	1.228	1.06E3	5.123
1.06E3	6.286	1.06E3	1.228	1.06E3	5.119
1.07E3	6.281	1.07E3	1.225	1.07E3	5.126
1.07E3	6.291	1.07E3	1.230	1.07E3	5.115
1.07E3	6.289	1.07E3	1.228	1.07E3	5.123
1.07E3	6.290	1.07E3	1.227	1.07E3	5.125
1.07E3	6.284	1.07E3	1.228	1.07E3	5.117
1.07E3	6.287	1.07E3	1.229	1.07E3	5.115
1.07E3	6.289	1.07E3	1.228	1.07E3	5.122
1.07E3	6.288	1.07E3	1.228	1.07E3	5.121
1.07E3	6.291	1.07E3	1.230	1.07E3	5.113
1.07E3	6.291	1.07E3	1.231	1.07E3	5.112
1.08E3	6.291	1.08E3	1.230	1.08E3	5.114
1.08E3	6.288	1.08E3	1.231	1.08E3	5.110
1.08E3	6.292	1.08E3	1.229	1.08E3	5.119
1.08E3	6.291	1.08E3	1.230	1.08E3	5.113
1.08E3	6.287	1.08E3	1.230	1.08E3	5.111
1.08E3	6.293	1.08E3	1.230	1.08E3	5.118
1.08E3	6.281	1.08E3	1.230	1.08E3	5.108
1.08E3	6.275	1.08E3	1.227	1.08E3	5.114
1.08E3	6.280	1.08E3	1.230	1.08E3	5.106
1.08E3	6.272	1.08E3	1.229	1.08E3	5.102
1.09E3	6.269	1.09E3	1.228	1.09E3	5.104
1.09E3	6.261	1.09E3	1.226	1.09E3	5.108
1.09E3	6.262	1.09E3	1.228	1.09E3	5.099
1.09E3	6.270	1.09E3	1.228	1.09E3	5.107
1.09E3	6.267	1.09E3	1.229	1.09E3	5.101
1.09E3	6.260	1.09E3	1.228	1.09E3	5.098
1.09E3	6.265	1.09E3	1.228	1.09E3	5.100
1.09E3	6.265	1.09E3	1.228	1.09E3	5.102
1.09E3	6.264	1.09E3	1.228	1.09E3	5.100
1.09E3	6.264	1.09E3	1.227	1.09E3	5.104
1.1E3	6.258	1.1E3	1.228	1.1E3	5.097
1.1E3	6.259	1.1E3	1.228	1.1E3	5.098
1.1E3	6.254	1.1E3	1.228	1.1E3	5.094
1.1E3	6.251	1.1E3	1.227	1.1E3	5.094
1.1E3	6.252	1.1E3	1.227	1.1E3	5.094
1.1E3	6.251	1.1E3	1.227	1.1E3	5.094
1.1E3	6.249	1.1E3	1.226	1.1E3	5.096
1.1E3	6.250	1.1E3	1.225	1.1E3	5.102
1.1E3	6.252	1.1E3	1.223	1.1E3	5.110
1.1E3	6.249	1.1E3	1.226	1.1E3	5.097
1.11E3	6.251	1.11E3	1.226	1.11E3	5.097
1.11E3	6.249	1.11E3	1.227	1.11E3	5.094
1.11E3	6.244	1.11E3	1.226	1.11E3	5.093
1.11E3	6.240	1.11E3	1.225	1.11E3	5.094
1.11E3	6.240	1.11E3	1.224	1.11E3	5.097
1.11E3	6.242	1.11E3	1.225	1.11E3	5.095
1.11E3	6.230	1.11E3	1.224	1.11E3	5.088
1.11E3	6.233	1.11E3	1.223	1.11E3	5.098
1.11E3	6.233	1.11E3	1.225	1.11E3	5.088
1.11E3	6.231	1.11E3	1.224	1.11E3	5.092
1.12E3	6.238	1.12E3	1.225	1.12E3	5.091
1.12E3	6.236	1.12E3	1.226	1.12E3	5.085
1.12E3	6.232	1.12E3	1.225	1.12E3	5.086
1.12E3	6.231	1.12E3	1.225	1.12E3	5.084
1.12E3	6.222	1.12E3	1.224	1.12E3	5.083
1.12E3	6.223	1.12E3	1.223	1.12E3	5.087
1.12E3	6.226	1.12E3	1.225	1.12E3	5.084
1.12E3	6.224	1.12E3	1.225	1.12E3	5.083
1.12E3	6.218	1.12E3	1.224	1.12E3	5.081
1.12E3	6.219	1.12E3	1.224	1.12E3	5.080
1.13E3	6.216	1.13E3	1.224	1.13E3	5.076
1.13E3	6.213	1.13E3	1.223	1.13E3	5.081
1.13E3	6.208	1.13E3	1.224	1.13E3	5.074
1.13E3	6.213	1.13E3	1.224	1.13E3	5.077
1.13E3	6.214	1.13E3	1.223	1.13E3	5.079
1.13E3	6.214	1.13E3	1.225	1.13E3	5.074
1.13E3	6.210	1.13E3	1.224	1.13E3	5.072
1.13E3	6.210	1.13E3	1.224	1.13E3	5.074
1.13E3	6.211	1.13E3	1.225	1.13E3	5.070
1.13E3	6.207	1.13E3	1.224	1.13E3	5.072
1.14E3	6.207	1.14E3	1.224	1.14E3	5.069
1.14E3	6.203	1.14E3	1.224	1.14E3	5.069
1.14E3	6.200	1.14E3	1.224	1.14E3	5.066
1.14E3	6.198	1.14E3	1.225	1.14E3	5.058
1.14E3	6.203	1.14E3	1.223	1.14E3	5.070
1.14E3	6.198	1.14E3	1.224	1.14E3	5.065
1.14E3	6.198	1.14E3	1.222	1.14E3	5.071
1.14E3	6.193	1.14E3	1.223	1.14E3	5.065
1.14E3	6.196	1.14E3	1.223	1.14E3	5.065
1.14E3	6.193	1.14E3	1.224	1.14E3	5.062
1.15E3	6.196	1.15E3	1.224	1.15E3	5.064
1.15E3	6.190	1.15E3	1.222	1.15E3	5.065
1.15E3	6.193	1.15E3	1.222	1.15E3	5.068
1.15E3	6.195	1.15E3	1.223	1.15E3	5.064
1.15E3	6.198	1.15E3	1.226	1.15E3	5.056
1.15E3	6.195	1.15E3	1.223	1.15E3	5.063
1.15E3	6.186	1.15E3	1.223	1.15E3	5.058
1.15E3	6.185	1.15E3	1.222	1.15E3	5.063
1.15E3	6.183	1.15E3	1.222	1.15E3	5.058
1.15E3	6.179	1.15E3	1.223	1.15E3	5.052
1.16E3	6.189	1.16E3	1.225	1.16E3	5.051
1.16E3	6.185	1.16E3	1.224	1.16E3	5.055
1.16E3	6.187	1.16E3	1.225	1.16E3	5.051
1.16E3	6.182	1.16E3	1.223	1.16E3	5.054
1.16E3	6.175	1.16E3	1.223	1.16E3	5.048
1.16E3	6.173	1.16E3	1.221	1.16E3	5.053
1.16E3	6.167	1.16E3	1.222	1.16E3	5.049
1.16E3	6.171	1.16E3	1.222	1.16E3	5.049
1.16E3	6.168	1.16E3	1.220	1.16E3	5.056
1.16E3	6.167	1.16E3	1.221	1.16E3	5.050
1.17E3	6.169	1.17E3	1.220	1.17E3	5.055
1.17E3	6.172	1.17E3	1.221	1.17E3	5.055
1.17E3	6.168	1.17E3	1.222	1.17E3	5.046
1.17E3	6.170	1.17E3	1.222	1.17E3	5.048
1.17E3	6.174	1.17E3	1.223	1.17E3	5.049
1.17E3	6.173	1.17E3	1.223	1.17E3	5.049
1.17E3	6.173	1.17E3	1.222	1.17E3	5.050
1.17E3	6.170	1.17E3	1.222	1.17E3	5.048
1.17E3	6.170	1.17E3	1.223	1.17E3	5.045
1.17E3	6.165	1.17E3	1.222	1.17E3	5.044
1.18E3	6.167	1.18E3	1.223	1.18E3	5.044
1.18E3	6.169	1.18E3	1.223	1.18E3	5.044
1.18E3	6.166	1.18E3	1.223	1.18E3	5.042
1.18E3	6.155	1.18E3	1.220	1.18E3	5.045
1.18E3	6.153	1.18E3	1.221	1.18E3	5.038
1.18E3	6.153	1.18E3	1.220	1.18E3	5.042
1.18E3	6.151	1.18E3	1.221	1.18E3	5.040
1.18E3	6.150	1.18E3	1.220	1.18E3	5.042
1.18E3	6.162	1.18E3	1.223	1.18E3	5.038
1.18E3	6.162	1.18E3	1.224	1.18E3	5.034
1.19E3	6.159	1.19E3	1.222	1.19E3	5.038
1.19E3	6.153	1.19E3	1.221	1.19E3	5.040
1.19E3	6.150	1.19E3	1.221	1.19E3	5.036
1.19E3	6.142	1.19E3	1.219	1.19E3	5.038
1.19E3	6.150	1.19E3	1.220	1.19E3	5.041
1.19E3	6.148	1.19E3	1.221	1.19E3	5.035
1.19E3	6.149	1.19E3	1.221	1.19E3	5.036
1.19E3	6.145	1.19E3	1.221	1.19E3	5.035
1.19E3	6.147	1.19E3	1.222	1.19E3	5.032
1.19E3	6.155	1.19E3	1.224	1.19E3	5.027
1.2E3	6.159	1.2E3	1.226	1.2E3	5.025
1.2E3	6.151	1.2E3	1.225	1.2E3	5.022
1.2E3	6.143	1.2E3	1.221	1.2E3	5.033
1.2E3	6.150	1.2E3	1.222	1.2E3	5.033
1.2E3	6.144	1.2E3	1.221	1.2E3	5.032
1.2E3	6.144	1.2E3	1.221	1.2E3	5.031
1.2E3	6.137	1.2E3	1.220	1.2E3	5.030
1.2E3	6.135	1.2E3	1.220	1.2E3	5.029
1.2E3	6.134	1.2E3	1.221	1.2E3	5.026
1.2E3	6.131	1.2E3	1.219	1.2E3	5.031
1.21E3	6.131	1.21E3	1.219	1.21E3	5.030
1.21E3	6.131	1.21E3	1.220	1.21E3	5.028
1.21E3	6.126	1.21E3	1.219	1.21E3	5.027
1.21E3	6.125	1.21E3	1.218	1.21E3	5.028
1.21E3	6.122	1.21E3	1.217	1.21E3	5.030
1.21E3	6.121	1.21E3	1.218	1.21E3	5.024
1.21E3	6.123	1.21E3	1.219	1.21E3	5.024
1.21E3	6.126	1.21E3	1.219	1.21E3	5.027
1.21E3	6.125	1.21E3	1.219	1.21E3	5.026
1.21E3	6.124	1.21E3	1.220	1.21E3	5.020
1.22E3	6.120	1.22E3	1.217	1.22E3	5.027
1.22E3	6.123	1.22E3	1.219	1.22E3	5.024
1.22E3	6.121	1.22E3	1.219	1.22E3	5.022
1.22E3	6.124	1.22E3	1.220	1.22E3	5.021
1.22E3	6.115	1.22E3	1.216	1.22E3	5.027
1.22E3	6.110	1.22E3	1.217	1.22E3	5.020
1.22E3	6.110	1.22E3	1.216	1.22E3	5.024
1.22E3	6.112	1.22E3	1.218	1.22E3	5.016
1.22E3	6.108	1.22E3	1.217	1.22E3	5.020
1.22E3	6.105	1.22E3	1.216	1.22E3	5.019
1.23E3	6.111	1.23E3	1.216	1.23E3	5.025
1.23E3	6.108	1.23E3	1.217	1.23E3	5.019
1.23E3	6.107	1.23E3	1.216	1.23E3	5.020
1.23E3	6.102	1.23E3	1.216	1.23E3	5.018
1.23E3	6.105	1.23E3	1.218	1.23E3	5.015
1.23E3	6.108	1.23E3	1.218	1.23E3	5.014
1.23E3	6.108	1.23E3	1.217	1.23E3	5.018
1.23E3	6.104	1.23E3	1.217	1.23E3	5.017
1.23E3	6.103	1.23E3	1.217	1.23E3	5.014
1.23E3	6.104	1.23E3	1.216	1.23E3	5.017
1.24E3	6.098	1.24E3	1.214	1.24E3	5.023
1.24E3	6.098	1.24E3	1.215	1.24E3	5.018
1.24E3	6.093	1.24E3	1.216	1.24E3	5.009
1.24E3	6.092	1.24E3	1.216	1.24E3	5.009
1.24E3	6.098	1.24E3	1.217	1.24E3	5.011
1.24E3	6.089	1.24E3	1.216	1.24E3	5.007
1.24E3	6.081	1.24E3	1.215	1.24E3	5.005
1.24E3	6.084	1.24E3	1.216	1.24E3	5.004
1.24E3	6.077	1.24E3	1.214	1.24E3	5.005
1.24E3	6.078	1.24E3	1.214	1.24E3	5.007
1.25E3	6.080	1.25E3	1.215	1.25E3	5.003
1.25E3	6.081	1.25E3	1.215	1.25E3	5.006
1.25E3	6.072	1.25E3	1.213	1.25E3	5.004
1.25E3	6.082	1.25E3	1.217	1.25E3	4.999
1.25E3	6.071	1.25E3	1.213	1.25E3	5.005
1.25E3	6.077	1.25E3	1.214	1.25E3	5.005
1.25E3	6.075	1.25E3	1.214	1.25E3	5.002
1.25E3	6.071	1.25E3	1.214	1.25E3	5.002
1.25E3	6.075	1.25E3	1.215	1.25E3	5.000
1.25E3	6.073	1.25E3	1.216	1.25E3	4.995
1.26E3	6.074	1.26E3	1.213	1.26E3	5.009
1.26E3	6.080	1.26E3	1.216	1.26E3	5.001
1.26E3	6.080	1.26E3	1.215	1.26E3	5.005
1.26E3	6.083	1.26E3	1.216	1.26E3	5.002
1.26E3	6.075	1.26E3	1.216	1.26E3	4.996
1.26E3	6.065	1.26E3	1.213	1.26E3	5.000
1.26E3	6.064	1.26E3	1.213	1.26E3	4.999
1.26E3	6.062	1.26E3	1.213	1.26E3	4.996
1.26E3	6.060	1.26E3	1.215	1.26E3	4.989
1.26E3	6.065	1.26E3	1.214	1.26E3	4.996
1.27E3	6.066	1.27E3	1.215	1.27E3	4.994
1.27E3	6.066	1.27E3	1.217	1.27E3	4.984
1.27E3	6.070	1.27E3	1.215	1.27E3	4.994
1.27E3	6.067	1.27E3	1.217	1.27E3	4.986
1.27E3	6.065	1.27E3	1.217	1.27E3	4.985
1.27E3	6.066	1.27E3	1.217	1.27E3	4.982
1.27E3	6.070	1.27E3	1.217	1.27E3	4.989
1.27E3	6.067	1.27E3	1.217	1.27E3	4.985
1.27E3	6.074	1.27E3	1.217	1.27E3	4.990
1.27E3	6.071	1.27E3	1.218	1.27E3	4.984
1.28E3	6.076	1.28E3	1.218	1.28E3	4.988
1.28E3	6.078	1.28E3	1.220	1.28E3	4.981
1.28E3	6.075	1.28E3	1.218	1.28E3	4.988
1.28E3	6.068	1.28E3	1.219	1.28E3	4.979
1.28E3	6.064	1.28E3	1.217	1.28E3	4.983
1.28E3	6.068	1.28E3	1.218	1.28E3	4.983
1.28E3	6.062	1.28E3	1.216	1.28E3	4.984
1.28E3	6.067	1.28E3	1.216	1.28E3	4.988
1.28E3	6.061	1.28E3	1.217	1.28E3	4.982
1.28E3	6.055	1.28E3	1.216	1.28E3	4.978
1.29E3	6.060	1.29E3	1.218	1.29E3	4.976
1.29E3	6.064	1.29E3	1.217	1.29E3	4.981
1.29E3	6.063	1.29E3	1.217	1.29E3	4.980
1.29E3	6.060	1.29E3	1.217	1.29E3	4.979
1.29E3	6.057	1.29E3	1.218	1.29E3	4.972
1.29E3	6.057	1.29E3	1.217	1.29E3	4.977
1.29E3	6.053	1.29E3	1.215	1.29E3	4.980
1.29E3	6.052	1.29E3	1.215	1.29E3	4.980
1.29E3	6.053	1.29E3	1.216	1.29E3	4.976
1.29E3	6.048	1.29E3	1.216	1.29E3	4.973
1.3E3	6.047	1.3E3	1.216	1.3E3	4.974
1.3E3	6.049	1.3E3	1.216	1.3E3	4.974
1.3E3	6.058	1.3E3	1.219	1.3E3	4.971
1.3E3	6.056	1.3E3	1.219	1.3E3	4.970
1.3E3	6.052	1.3E3	1.217	1.3E3	4.971
1.3E3	6.051	1.3E3	1.217	1.3E3	4.972
1.3E3	6.049	1.3E3	1.218	1.3E3	4.968
1.3E3	6.050	1.3E3	1.218	1.3E3	4.968
1.3E3	6.048	1.3E3	1.217	1.3E3	4.968
1.3E3	6.055	1.3E3	1.220	1.3E3	4.963
1.31E3	6.051	1.31E3	1.217	1.31E3	4.971
1.31E3	6.046	1.31E3	1.216	1.31E3	4.971
1.31E3	6.051	1.31E3	1.217	1.31E3	4.971
1.31E3	6.052	1.31E3	1.219	1.31E3	4.966
1.31E3	6.050	1.31E3	1.218	1.31E3	4.967
1.31E3	6.052	1.31E3	1.219	1.31E3	4.963
1.31E3	6.060	1.31E3	1.221	1.31E3	4.965
1.31E3	6.046	1.31E3	1.216	1.31E3	4.970
1.31E3	6.045	1.31E3	1.218	1.31E3	4.965
1.31E3	6.055	1.31E3	1.218	1.31E3	4.970
1.32E3	6.046	1.32E3	1.218	1.32E3	4.963
1.32E3	6.052	1.32E3	1.219	1.32E3	4.965
1.32E3	6.051	1.32E3	1.220	1.32E3	4.959
1.32E3	6.050	1.32E3	1.220	1.32E3	4.960
1.32E3	6.052	1.32E3	1.221	1.32E3	4.958
1.32E3	6.049	1.32E3	1.219	1.32E3	4.963
1.32E3	6.049	1.32E3	1.219	1.32E3	4.963
1.32E3	6.037	1.32E3	1.217	1.32E3	4.962
1.32E3	6.042	1.32E3	1.218	1.32E3	4.960
1.32E3	6.042	1.32E3	1.219	1.32E3	4.958
1.33E3	6.043	1.33E3	1.219	1.33E3	4.956
1.33E3	6.043	1.33E3	1.220	1.33E3	4.954
1.33E3	6.049	1.33E3	1.222	1.33E3	4.950
1.33E3	6.046	1.33E3	1.221	1.33E3	4.950
1.33E3	6.046	1.33E3	1.221	1.33E3	4.952
1.33E3	6.051	1.33E3	1.220	1.33E3	4.961
1.33E3	6.059	1.33E3	1.223	1.33E3	4.953
1.33E3	6.056	1.33E3	1.225	1.33E3	4.942
1.33E3	6.057	1.33E3	1.226	1.33E3	4.942
1.33E3	6.060	1.33E3	1.226	1.33E3	4.942
1.34E3	6.060	1.34E3	1.225	1.34E3	4.947
1.34E3	6.065	1.34E3	1.227	1.34E3	4.942
1.34E3	6.058	1.34E3	1.225	1.34E3	4.944
1.34E3	6.062	1.34E3	1.227	1.34E3	4.940
1.34E3	6.051	1.34E3	1.224	1.34E3	4.943
1.34E3	6.043	1.34E3	1.222	1.34E3	4.946
1.34E3	6.034	1.34E3	1.222	1.34E3	4.939
1.34E3	6.040	1.34E3	1.222	1.34E3	4.941
1.34E3	6.034	1.34E3	1.220	1.34E3	4.946
1.34E3	6.035	1.34E3	1.220	1.34E3	4.948
1.35E3	6.035	1.35E3	1.220	1.35E3	4.947
1.35E3	6.034	1.35E3	1.221	1.35E3	4.943
1.35E3	6.031	1.35E3	1.219	1.35E3	4.949
1.35E3	6.022	1.35E3	1.217	1.35E3	4.948
1.35E3	6.026	1.35E3	1.218	1.35E3	4.946
1.35E3	6.026	1.35E3	1.219	1.35E3	4.945
1.35E3	6.021	1.35E3	1.219	1.35E3	4.939
1.35E3	6.021	1.35E3	1.218	1.35E3	4.945
1.35E3	6.016	1.35E3	1.217	1.35E3	4.942
1.35E3	6.013	1.35E3	1.217	1.35E3	4.942
1.36E3	6.014	1.36E3	1.216	1.36E3	4.944
1.36E3	6.005	1.36E3	1.216	1.36E3	4.938
1.36E3	6.011	1.36E3	1.218	1.36E3	4.936
1.36E3	6.012	1.36E3	1.217	1.36E3	4.941
1.36E3	6.018	1.36E3	1.218	1.36E3	4.940
1.36E3	6.016	1.36E3	1.218	1.36E3	4.938
1.36E3	6.011	1.36E3	1.218	1.36E3	4.937
1.36E3	6.009	1.36E3	1.219	1.36E3	4.929
1.36E3	5.999	1.36E3	1.215	1.36E3	4.938
1.36E3	6.013	1.36E3	1.220	1.36E3	4.927
1.37E3	6.013	1.37E3	1.220	1.37E3	4.929
1.37E3	6.013	1.37E3	1.219	1.37E3	4.933
1.37E3	6.011	1.37E3	1.221	1.37E3	4.925
1.37E3	6.006	1.37E3	1.216	1.37E3	4.940
1.37E3	6.012	1.37E3	1.219	1.37E3	4.931
1.37E3	6.012	1.37E3	1.219	1.37E3	4.932
1.37E3	6.010	1.37E3	1.219	1.37E3	4.929
1.37E3	6.007	1.37E3	1.219	1.37E3	4.926
1.37E3	6.005	1.37E3	1.218	1.37E3	4.928
1.37E3	6.003	1.37E3	1.218	1.37E3	4.930
1.38E3	6.000	1.38E3	1.218	1.38E3	4.924
1.38E3	5.999	1.38E3	1.217	1.38E3	4.928
1.38E3	5.999	1.38E3	1.216	1.38E3	4.933
1.38E3	5.995	1.38E3	1.216	1.38E3	4.928
1.38E3	5.990	1.38E3	1.215	1.38E3	4.930
1.38E3	6.003	1.38E3	1.219	1.38E3	4.925
1.38E3	5.997	1.38E3	1.218	1.38E3	4.925
1.38E3	5.998	1.38E3	1.217	1.38E3	4.930
1.38E3	5.999	1.38E3	1.216	1.38E3	4.932
1.38E3	5.994	1.38E3	1.217	1.38E3	4.925
1.39E3	5.989	1.39E3	1.216	1.39E3	4.926
1.39E3	5.994	1.39E3	1.217	1.39E3	4.926
1.39E3	5.990	1.39E3	1.217	1.39E3	4.922
1.39E3	5.981	1.39E3	1.214	1.39E3	4.927
1.39E3	5.978	1.39E3	1.214	1.39E3	4.926
1.39E3	5.978	1.39E3	1.214	1.39E3	4.924
1.39E3	5.979	1.39E3	1.214	1.39E3	4.925
1.39E3	5.973	1.39E3	1.213	1.39E3	4.923
1.39E3	5.966	1.39E3	1.212	1.39E3	4.924
1.39E3	5.970	1.39E3	1.212	1.39E3	4.927
1.4E3	5.968	1.4E3	1.211	1.4E3	4.929
1.4E3	5.969	1.4E3	1.213	1.4E3	4.921
1.4E3	5.960	1.4E3	1.211	1.4E3	4.920
1.4E3	5.960	1.4E3	1.211	1.4E3	4.923
1.4E3	5.966	1.4E3	1.213	1.4E3	4.920
1.4E3	5.969	1.4E3	1.215	1.4E3	4.912
1.4E3	5.968	1.4E3	1.213	1.4E3	4.920
1.4E3	5.975	1.4E3	1.215	1.4E3	4.919
1.4E3	5.969	1.4E3	1.213	1.4E3	4.922
1.4E3	5.967	1.4E3	1.215	1.4E3	4.913
1.41E3	5.964	1.41E3	1.214	1.41E3	4.915
1.41E3	5.966	1.41E3	1.212	1.41E3	4.921
1.41E3	5.983	1.41E3	1.218	1.41E3	4.914
1.41E3	5.984	1.41E3	1.218	1.41E3	4.912
1.41E3	5.980	1.41E3	1.217	1.41E3	4.914
1.41E3	5.978	1.41E3	1.218	1.41E3	4.908
1.41E3	5.980	1.41E3	1.218	1.41E3	4.910
1.41E3	5.972	1.41E3	1.218	1.41E3	4.903
1.41E3	5.978	1.41E3	1.217	1.41E3	4.910
1.41E3	5.973	1.41E3	1.218	1.41E3	4.903
1.42E3	5.979	1.42E3	1.218	1.42E3	4.908
1.42E3	5.980	1.42E3	1.219	1.42E3	4.905
1.42E3	5.986	1.42E3	1.221	1.42E3	4.901
1.42E3	5.990	1.42E3	1.221	1.42E3	4.905
1.42E3	5.989	1.42E3	1.223	1.42E3	4.897
1.42E3	5.987	1.42E3	1.219	1.42E3	4.911
1.42E3	5.975	1.42E3	1.218	1.42E3	4.904
1.42E3	5.972	1.42E3	1.217	1.42E3	4.906
1.42E3	5.968	1.42E3	1.218	1.42E3	4.899
1.42E3	5.960	1.42E3	1.216	1.42E3	4.903
1.43E3	5.964	1.43E3	1.217	1.43E3	4.900
1.43E3	5.965	1.43E3	1.217	1.43E3	4.901
1.43E3	5.964	1.43E3	1.217	1.43E3	4.901
1.43E3	5.958	1.43E3	1.216	1.43E3	4.898
1.43E3	5.953	1.43E3	1.214	1.43E3	4.903
1.43E3	5.951	1.43E3	1.213	1.43E3	4.905
1.43E3	5.951	1.43E3	1.215	1.43E3	4.899
1.43E3	5.955	1.43E3	1.215	1.43E3	4.902
1.43E3	5.948	1.43E3	1.214	1.43E3	4.898
1.43E3	5.941	1.43E3	1.212	1.43E3	4.902
1.44E3	5.935	1.44E3	1.212	1.44E3	4.897
1.44E3	5.934	1.44E3	1.212	1.44E3	4.898
1.44E3	5.932	1.44E3	1.210	1.44E3	4.901
1.44E3	5.932	1.44E3	1.211	1.44E3	4.899
1.44E3	5.928	1.44E3	1.210	1.44E3	4.898
1.44E3	5.925	1.44E3	1.208	1.44E3	4.903
1.44E3	5.925	1.44E3	1.208	1.44E3	4.903
1.44E3	5.921	1.44E3	1.209	1.44E3	4.898
1.44E3	5.919	1.44E3	1.207	1.44E3	4.906
1.44E3	5.928	1.44E3	1.208	1.44E3	4.907
1.45E3	5.920	1.45E3	1.209	1.45E3	4.897
1.45E3	5.922	1.45E3	1.208	1.45E3	4.903
1.45E3	5.924	1.45E3	1.209	1.45E3	4.898
1.45E3	5.914	1.45E3	1.207	1.45E3	4.899
1.45E3	5.913	1.45E3	1.208	1.45E3	4.894
1.45E3	5.912	1.45E3	1.209	1.45E3	4.889
1.45E3	5.913	1.45E3	1.207	1.45E3	4.898
1.45E3	5.916	1.45E3	1.209	1.45E3	4.894
1.45E3	5.913	1.45E3	1.208	1.45E3	4.897
1.45E3	5.914	1.45E3	1.207	1.45E3	4.901
1.46E3	5.910	1.46E3	1.207	1.46E3	4.897
1.46E3	5.913	1.46E3	1.206	1.46E3	4.903
1.46E3	5.915	1.46E3	1.209	1.46E3	4.892
1.46E3	5.921	1.46E3	1.209	1.46E3	4.896
1.46E3	5.921	1.46E3	1.207	1.46E3	4.905
1.46E3	5.921	1.46E3	1.209	1.46E3	4.899
1.46E3	5.934	1.46E3	1.211	1.46E3	4.899
1.46E3	5.929	1.46E3	1.210	1.46E3	4.900
1.46E3	5.927	1.46E3	1.210	1.46E3	4.899
1.46E3	5.931	1.46E3	1.209	1.46E3	4.906
1.47E3	5.930	1.47E3	1.209	1.47E3	4.903
1.47E3	5.937	1.47E3	1.212	1.47E3	4.897
1.47E3	5.936	1.47E3	1.210	1.47E3	4.906
1.47E3	5.946	1.47E3	1.212	1.47E3	4.908
1.47E3	5.948	1.47E3	1.209	1.47E3	4.919
1.47E3	5.942	1.47E3	1.207	1.47E3	4.923
1.47E3	5.946	1.47E3	1.207	1.47E3	4.926
1.47E3	5.943	1.47E3	1.206	1.47E3	4.926
1.47E3	5.939	1.47E3	1.206	1.47E3	4.927
1.47E3	5.932	1.47E3	1.203	1.47E3	4.929
1.48E3	5.935	1.48E3	1.205	1.48E3	4.925
1.48E3	5.929	1.48E3	1.205	1.48E3	4.920
1.48E3	5.928	1.48E3	1.206	1.48E3	4.917
1.48E3	5.920	1.48E3	1.205	1.48E3	4.914
1.48E3	5.927	1.48E3	1.204	1.48E3	4.921
1.48E3	5.921	1.48E3	1.205	1.48E3	4.913
1.48E3	5.907	1.48E3	1.204	1.48E3	4.906
1.48E3	5.904	1.48E3	1.204	1.48E3	4.905
1.48E3	5.901	1.48E3	1.202	1.48E3	4.908
1.48E3	5.904	1.48E3	1.203	1.48E3	4.907
1.49E3	5.896	1.49E3	1.202	1.49E3	4.906
1.49E3	5.893	1.49E3	1.203	1.49E3	4.897
1.49E3	5.893	1.49E3	1.203	1.49E3	4.898
1.49E3	5.888	1.49E3	1.200	1.49E3	4.906
1.49E3	5.888	1.49E3	1.201	1.49E3	4.901
1.49E3	5.883	1.49E3	1.201	1.49E3	4.898
1.49E3	5.882	1.49E3	1.203	1.49E3	4.891
1.49E3	5.877	1.49E3	1.200	1.49E3	4.898
1.49E3	5.875	1.49E3	1.201	1.49E3	4.891
1.49E3	5.875	1.49E3	1.202	1.49E3	4.889
1.5E3	5.872	1.5E3	1.200	1.5E3	4.893
1.5E3	5.870	1.5E3	1.201	1.5E3	4.886
1.5E3	5.879	1.5E3	1.203	1.5E3	4.887
1.5E3	5.875	1.5E3	1.201	1.5E3	4.893
1.5E3	5.863	1.5E3	1.198	1.5E3	4.893
1.5E3	5.859	1.5E3	1.200	1.5E3	4.882
1.5E3	5.863	1.5E3	1.203	1.5E3	4.872
1.5E3	5.868	1.5E3	1.203	1.5E3	4.880
1.5E3	5.867	1.5E3	1.201	1.5E3	4.884
1.5E3	5.870	1.5E3	1.202	1.5E3	4.886
1.51E3	5.864	1.51E3	1.202	1.51E3	4.877
1.51E3	5.861	1.51E3	1.203	1.51E3	4.873
1.51E3	5.857	1.51E3	1.201	1.51E3	4.879
1.51E3	5.855	1.51E3	1.202	1.51E3	4.869
1.51E3	5.852	1.51E3	1.200	1.51E3	4.876
1.51E3	5.854	1.51E3	1.202	1.51E3	4.872
1.51E3	5.850	1.51E3	1.202	1.51E3	4.866
1.51E3	5.856	1.51E3	1.203	1.51E3	4.867
1.51E3	5.858	1.51E3	1.204	1.51E3	4.867
1.51E3	5.856	1.51E3	1.203	1.51E3	4.867
1.52E3	5.850	1.52E3	1.203	1.52E3	4.864
1.52E3	5.849	1.52E3	1.201	1.52E3	4.871
1.52E3	5.842	1.52E3	1.200	1.52E3	4.867
1.52E3	5.854	1.52E3	1.204	1.52E3	4.861
1.52E3	5.850	1.52E3	1.204	1.52E3	4.861
1.52E3	5.844	1.52E3	1.200	1.52E3	4.868
1.52E3	5.849	1.52E3	1.202	1.52E3	4.867
1.52E3	5.841	1.52E3	1.203	1.52E3	4.855
1.52E3	5.845	1.52E3	1.203	1.52E3	4.860
1.52E3	5.847	1.52E3	1.201	1.52E3	4.867
1.53E3	5.852	1.53E3	1.204	1.53E3	4.860
1.53E3	5.851	1.53E3	1.205	1.53E3	4.854
1.53E3	5.857	1.53E3	1.204	1.53E3	4.864
1.53E3	5.855	1.53E3	1.206	1.53E3	4.855
1.53E3	5.855	1.53E3	1.204	1.53E3	4.861
1.53E3	5.849	1.53E3	1.205	1.53E3	4.854
1.53E3	5.853	1.53E3	1.206	1.53E3	4.854
1.53E3	5.863	1.53E3	1.208	1.53E3	4.852
1.53E3	5.865	1.53E3	1.209	1.53E3	4.851
1.53E3	5.867	1.53E3	1.210	1.53E3	4.850
1.54E3	5.871	1.54E3	1.211	1.54E3	4.848
1.54E3	5.877	1.54E3	1.210	1.54E3	4.858
1.54E3	5.881	1.54E3	1.212	1.54E3	4.851
1.54E3	5.874	1.54E3	1.211	1.54E3	4.852
1.54E3	5.879	1.54E3	1.212	1.54E3	4.850
1.54E3	5.875	1.54E3	1.212	1.54E3	4.845
1.54E3	5.884	1.54E3	1.214	1.54E3	4.847
1.54E3	5.879	1.54E3	1.212	1.54E3	4.851
1.54E3	5.874	1.54E3	1.210	1.54E3	4.853
1.54E3	5.884	1.54E3	1.216	1.54E3	4.840
1.55E3	5.884	1.55E3	1.216	1.55E3	4.841
1.55E3	5.893	1.55E3	1.217	1.55E3	4.841
1.55E3	5.893	1.55E3	1.218	1.55E3	4.839
1.55E3	5.896	1.55E3	1.219	1.55E3	4.836
1.55E3	5.901	1.55E3	1.220	1.55E3	4.838
1.55E3	5.902	1.55E3	1.220	1.55E3	4.839
1.55E3	5.906	1.55E3	1.222	1.55E3	4.832
1.55E3	5.902	1.55E3	1.222	1.55E3	4.831
1.55E3	5.901	1.55E3	1.220	1.55E3	4.838
1.55E3	5.904	1.55E3	1.222	1.55E3	4.831
1.56E3	5.901	1.56E3	1.222	1.56E3	4.831
1.56E3	5.905	1.56E3	1.222	1.56E3	4.834
1.56E3	5.909	1.56E3	1.223	1.56E3	4.833
1.56E3	5.908	1.56E3	1.223	1.56E3	4.829
1.56E3	5.907	1.56E3	1.223	1.56E3	4.829
1.56E3	5.902	1.56E3	1.222	1.56E3	4.830
1.56E3	5.903	1.56E3	1.224	1.56E3	4.822
1.56E3	5.899	1.56E3	1.222	1.56E3	4.826
1.56E3	5.890	1.56E3	1.221	1.56E3	4.822
1.56E3	5.891	1.56E3	1.219	1.56E3	4.831
1.57E3	5.883	1.57E3	1.219	1.57E3	4.827
1.57E3	5.880	1.57E3	1.217	1.57E3	4.833
1.57E3	5.879	1.57E3	1.217	1.57E3	4.831
1.57E3	5.878	1.57E3	1.216	1.57E3	4.836
1.57E3	5.872	1.57E3	1.216	1.57E3	4.828
1.57E3	5.868	1.57E3	1.213	1.57E3	4.836
1.57E3	5.865	1.57E3	1.213	1.57E3	4.837
1.57E3	5.860	1.57E3	1.211	1.57E3	4.839
1.57E3	5.858	1.57E3	1.213	1.57E3	4.830
1.57E3	5.858	1.57E3	1.210	1.57E3	4.843
1.58E3	5.858	1.58E3	1.211	1.58E3	4.839
1.58E3	5.854	1.58E3	1.211	1.58E3	4.836
1.58E3	5.849	1.58E3	1.210	1.58E3	4.834
1.58E3	5.849	1.58E3	1.210	1.58E3	4.834
1.58E3	5.845	1.58E3	1.211	1.58E3	4.827
1.58E3	5.840	1.58E3	1.207	1.58E3	4.838
1.58E3	5.838	1.58E3	1.208	1.58E3	4.835
1.58E3	5.846	1.58E3	1.209	1.58E3	4.836
1.58E3	5.845	1.58E3	1.208	1.58E3	4.840
1.58E3	5.839	1.58E3	1.209	1.58E3	4.829
1.59E3	5.843	1.59E3	1.210	1.59E3	4.830
1.59E3	5.833	1.59E3	1.209	1.59E3	4.826
1.59E3	5.832	1.59E3	1.207	1.59E3	4.832
1.59E3	5.843	1.59E3	1.210	1.59E3	4.829
1.59E3	5.842	1.59E3	1.208	1.59E3	4.835
1.59E3	5.843	1.59E3	1.211	1.59E3	4.826
1.59E3	5.838	1.59E3	1.208	1.59E3	4.832
1.59E3	5.843	1.59E3	1.210	1.59E3	4.830
1.59E3	5.837	1.59E3	1.208	1.59E3	4.833
1.59E3	5.835	1.59E3	1.210	1.59E3	4.823
1.6E3	5.838	1.6E3	1.211	1.6E3	4.823
1.6E3	5.843	1.6E3	1.212	1.6E3	4.821
1.6E3	5.840	1.6E3	1.211	1.6E3	4.822
1.6E3	5.838	1.6E3	1.211	1.6E3	4.823
1.6E3	5.839	1.6E3	1.211	1.6E3	4.820
1.6E3	5.843	1.6E3	1.211	1.6E3	4.825
1.6E3	5.835	1.6E3	1.211	1.6E3	4.818
1.6E3	5.834	1.6E3	1.211	1.6E3	4.819
1.6E3	5.830	1.6E3	1.209	1.6E3	4.821
1.6E3	5.826	1.6E3	1.210	1.6E3	4.816
1.61E3	5.825	1.61E3	1.211	1.61E3	4.812
1.61E3	5.823	1.61E3	1.208	1.61E3	4.820
1.61E3	5.825	1.61E3	1.208	1.61E3	4.822
1.61E3	5.824	1.61E3	1.208	1.61E3	4.820
1.61E3	5.830	1.61E3	1.210	1.61E3	4.817
1.61E3	5.835	1.61E3	1.211	1.61E3	4.818
1.61E3	5.831	1.61E3	1.212	1.61E3	4.811
1.61E3	5.835	1.61E3	1.212	1.61E3	4.816
1.61E3	5.837	1.61E3	1.213	1.61E3	4.812
1.61E3	5.836	1.61E3	1.213	1.61E3	4.813
1.62E3	5.841	1.62E3	1.211	1.62E3	4.822
1.62E3	5.841	1.62E3	1.214	1.62E3	4.809
1.62E3	5.838	1.62E3	1.214	1.62E3	4.809
1.62E3	5.837	1.62E3	1.212	1.62E3	4.814
1.62E3	5.834	1.62E3	1.212	1.62E3	4.814
1.62E3	5.831	1.62E3	1.212	1.62E3	4.811
1.62E3	5.832	1.62E3	1.212	1.62E3	4.810
1.62E3	5.830	1.62E3	1.212	1.62E3	4.808
1.62E3	5.829	1.62E3	1.213	1.62E3	4.807
1.62E3	5.834	1.62E3	1.216	1.62E3	4.799
1.63E3	5.837	1.63E3	1.215	1.63E3	4.802
1.63E3	5.838	1.63E3	1.214	1.63E3	4.808
1.63E3	5.835	1.63E3	1.214	1.63E3	4.807
1.63E3	5.833	1.63E3	1.214	1.63E3	4.804
1.63E3	5.830	1.63E3	1.215	1.63E3	4.800
1.63E3	5.833	1.63E3	1.216	1.63E3	4.798
1.63E3	5.837	1.63E3	1.217	1.63E3	4.796
1.63E3	5.838	1.63E3	1.218	1.63E3	4.794
1.63E3	5.838	1.63E3	1.217	1.63E3	4.798
1.63E3	5.840	1.63E3	1.219	1.63E3	4.791
1.64E3	5.839	1.64E3	1.219	1.64E3	4.791
1.64E3	5.838	1.64E3	1.218	1.64E3	4.793
1.64E3	5.832	1.64E3	1.217	1.64E3	4.790
1.64E3	5.836	1.64E3	1.218	1.64E3	4.793
1.64E3	5.836	1.64E3	1.217	1.64E3	4.797
1.64E3	5.832	1.64E3	1.215	1.64E3	4.801
1.64E3	5.814	1.64E3	1.212	1.64E3	4.798
1.64E3	5.809	1.64E3	1.210	1.64E3	4.801
1.64E3	5.805	1.64E3	1.207	1.64E3	4.809
1.64E3	5.798	1.64E3	1.210	1.64E3	4.794
1.65E3	5.794	1.65E3	1.206	1.65E3	4.803
1.65E3	5.789	1.65E3	1.205	1.65E3	4.806
1.65E3	5.782	1.65E3	1.205	1.65E3	4.798
1.65E3	5.785	1.65E3	1.203	1.65E3	4.809
1.65E3	5.777	1.65E3	1.203	1.65E3	4.802
1.65E3	5.773	1.65E3	1.201	1.65E3	4.806
1.65E3	5.773	1.65E3	1.202	1.65E3	4.801
1.65E3	5.769	1.65E3	1.199	1.65E3	4.811
1.65E3	5.756	1.65E3	1.199	1.65E3	4.800
1.65E3	5.756	1.65E3	1.198	1.65E3	4.806
1.66E3	5.754	1.66E3	1.199	1.66E3	4.801
1.66E3	5.751	1.66E3	1.198	1.66E3	4.799
1.66E3	5.753	1.66E3	1.199	1.66E3	4.800
1.66E3	5.747	1.66E3	1.198	1.66E3	4.796
1.66E3	5.747	1.66E3	1.198	1.66E3	4.795
1.66E3	5.746	1.66E3	1.197	1.66E3	4.798
1.66E3	5.744	1.66E3	1.198	1.66E3	4.796
1.66E3	5.744	1.66E3	1.197	1.66E3	4.799
1.66E3	5.739	1.66E3	1.197	1.66E3	4.796
1.66E3	5.736	1.66E3	1.197	1.66E3	4.794
1.67E3	5.739	1.67E3	1.197	1.67E3	4.794
1.67E3	5.741	1.67E3	1.196	1.67E3	4.802
1.67E3	5.749	1.67E3	1.198	1.67E3	4.798
1.67E3	5.745	1.67E3	1.199	1.67E3	4.792
1.67E3	5.754	1.67E3	1.198	1.67E3	4.803
1.67E3	5.741	1.67E3	1.197	1.67E3	4.795
1.67E3	5.749	1.67E3	1.198	1.67E3	4.800
1.67E3	5.742	1.67E3	1.197	1.67E3	4.798
1.67E3	5.741	1.67E3	1.198	1.67E3	4.790
1.67E3	5.738	1.67E3	1.196	1.67E3	4.796
1.68E3	5.744	1.68E3	1.199	1.68E3	4.790
1.68E3	5.742	1.68E3	1.200	1.68E3	4.785
1.68E3	5.744	1.68E3	1.200	1.68E3	4.788
1.68E3	5.736	1.68E3	1.198	1.68E3	4.787
1.68E3	5.740	1.68E3	1.199	1.68E3	4.787
1.68E3	5.734	1.68E3	1.198	1.68E3	4.785
1.68E3	5.740	1.68E3	1.200	1.68E3	4.784
1.68E3	5.742	1.68E3	1.199	1.68E3	4.788
1.68E3	5.739	1.68E3	1.199	1.68E3	4.786
1.68E3	5.738	1.68E3	1.200	1.68E3	4.784
1.69E3	5.743	1.69E3	1.200	1.69E3	4.787
1.69E3	5.737	1.69E3	1.198	1.69E3	4.788
1.69E3	5.747	1.69E3	1.201	1.69E3	4.783
1.69E3	5.743	1.69E3	1.201	1.69E3	4.782
1.69E3	5.739	1.69E3	1.202	1.69E3	4.774
1.69E3	5.735	1.69E3	1.200	1.69E3	4.780
1.69E3	5.740	1.69E3	1.201	1.69E3	4.781
1.69E3	5.741	1.69E3	1.198	1.69E3	4.794
1.69E3	5.748	1.69E3	1.200	1.69E3	4.790
1.69E3	5.740	1.69E3	1.201	1.69E3	4.778
1.7E3	5.745	1.7E3	1.201	1.7E3	4.784
1.7E3	5.748	1.7E3	1.203	1.7E3	4.778
1.7E3	5.749	1.7E3	1.201	1.7E3	4.787
1.7E3	5.744	1.7E3	1.200	1.7E3	4.788
1.7E3	5.738	1.7E3	1.201	1.7E3	4.776
1.7E3	5.733	1.7E3	1.201	1.7E3	4.774
1.7E3	5.740	1.7E3	1.202	1.7E3	4.775
1.7E3	5.738	1.7E3	1.202	1.7E3	4.774
1.7E3	5.737	1.7E3	1.202	1.7E3	4.771
1.7E3	5.740	1.7E3	1.202	1.7E3	4.777
1.71E3	5.744	1.71E3	1.203	1.71E3	4.775
1.71E3	5.735	1.71E3	1.202	1.71E3	4.773
1.71E3	5.735	1.71E3	1.203	1.71E3	4.768
1.71E3	5.735	1.71E3	1.202	1.71E3	4.773
1.71E3	5.737	1.71E3	1.203	1.71E3	4.769
1.71E3	5.736	1.71E3	1.203	1.71E3	4.769
1.71E3	5.739	1.71E3	1.203	1.71E3	4.771
1.71E3	5.740	1.71E3	1.203	1.71E3	4.771
1.71E3	5.735	1.71E3	1.200	1.71E3	4.779
1.71E3	5.739	1.71E3	1.203	1.71E3	4.771
1.72E3	5.745	1.72E3	1.207	1.72E3	4.760
1.72E3	5.746	1.72E3	1.207	1.72E3	4.760
1.72E3	5.751	1.72E3	1.207	1.72E3	4.764
1.72E3	5.756	1.72E3	1.209	1.72E3	4.761
1.72E3	5.761	1.72E3	1.210	1.72E3	4.761
1.72E3	5.765	1.72E3	1.212	1.72E3	4.755
1.72E3	5.764	1.72E3	1.211	1.72E3	4.760
1.72E3	5.766	1.72E3	1.213	1.72E3	4.753
1.72E3	5.761	1.72E3	1.210	1.72E3	4.760
1.72E3	5.768	1.72E3	1.212	1.72E3	4.757
1.73E3	5.768	1.73E3	1.212	1.73E3	4.760
1.73E3	5.759	1.73E3	1.212	1.73E3	4.753
1.73E3	5.765	1.73E3	1.214	1.73E3	4.750
1.73E3	5.763	1.73E3	1.215	1.73E3	4.744
1.73E3	5.763	1.73E3	1.214	1.73E3	4.747
1.73E3	5.769	1.73E3	1.215	1.73E3	4.747
1.73E3	5.770	1.73E3	1.214	1.73E3	4.753
1.73E3	5.770	1.73E3	1.216	1.73E3	4.743
1.73E3	5.777	1.73E3	1.218	1.73E3	4.745
1.73E3	5.779	1.73E3	1.218	1.73E3	4.747
1.74E3	5.785	1.74E3	1.219	1.74E3	4.745
1.74E3	5.791	1.74E3	1.220	1.74E3	4.748
1.74E3	5.792	1.74E3	1.223	1.74E3	4.736
1.74E3	5.795	1.74E3	1.221	1.74E3	4.747
1.74E3	5.794	1.74E3	1.222	1.74E3	4.742
1.74E3	5.799	1.74E3	1.223	1.74E3	4.742
1.74E3	5.800	1.74E3	1.223	1.74E3	4.743
1.74E3	5.801	1.74E3	1.221	1.74E3	4.751
1.74E3	5.798	1.74E3	1.222	1.74E3	4.746
1.74E3	5.793	1.74E3	1.222	1.74E3	4.742
1.75E3	5.792	1.75E3	1.220	1.75E3	4.749
1.75E3	5.781	1.75E3	1.220	1.75E3	4.739
1.75E3	5.779	1.75E3	1.218	1.75E3	4.745
1.75E3	5.775	1.75E3	1.217	1.75E3	4.744
1.75E3	5.775	1.75E3	1.217	1.75E3	4.745
1.75E3	5.767	1.75E3	1.217	1.75E3	4.739
1.75E3	5.759	1.75E3	1.216	1.75E3	4.736
1.75E3	5.755	1.75E3	1.215	1.75E3	4.738
1.75E3	5.745	1.75E3	1.211	1.75E3	4.743
1.75E3	5.742	1.75E3	1.212	1.75E3	4.737
1.76E3	5.732	1.76E3	1.210	1.76E3	4.739
1.76E3	5.732	1.76E3	1.209	1.76E3	4.740
1.76E3	5.727	1.76E3	1.209	1.76E3	4.738
1.76E3	5.725	1.76E3	1.210	1.76E3	4.731
1.76E3	5.721	1.76E3	1.211	1.76E3	4.725
1.76E3	5.722	1.76E3	1.210	1.76E3	4.731
1.76E3	5.720	1.76E3	1.209	1.76E3	4.731
1.76E3	5.723	1.76E3	1.207	1.76E3	4.743
1.76E3	5.720	1.76E3	1.207	1.76E3	4.737
1.76E3	5.723	1.76E3	1.208	1.76E3	4.739
1.77E3	5.718	1.77E3	1.203	1.77E3	4.752
1.77E3	5.709	1.77E3	1.205	1.77E3	4.739
1.77E3	5.704	1.77E3	1.206	1.77E3	4.730
1.77E3	5.701	1.77E3	1.204	1.77E3	4.734
1.77E3	5.700	1.77E3	1.203	1.77E3	4.737
1.77E3	5.697	1.77E3	1.200	1.77E3	4.746
1.77E3	5.690	1.77E3	1.199	1.77E3	4.746
1.77E3	5.685	1.77E3	1.197	1.77E3	4.748
1.77E3	5.686	1.77E3	1.202	1.77E3	4.729
1.77E3	5.685	1.77E3	1.200	1.77E3	4.737
1.78E3	5.680	1.78E3	1.197	1.78E3	4.744
1.78E3	5.679	1.78E3	1.198	1.78E3	4.739
1.78E3	5.676	1.78E3	1.200	1.78E3	4.729
1.78E3	5.683	1.78E3	1.201	1.78E3	4.732
1.78E3	5.674	1.78E3	1.202	1.78E3	4.722
1.78E3	5.673	1.78E3	1.201	1.78E3	4.724
1.78E3	5.680	1.78E3	1.198	1.78E3	4.741
1.78E3	5.675	1.78E3	1.201	1.78E3	4.727
1.78E3	5.666	1.78E3	1.198	1.78E3	4.731
1.78E3	5.670	1.78E3	1.200	1.78E3	4.727
1.79E3	5.676	1.79E3	1.198	1.79E3	4.739
1.79E3	5.670	1.79E3	1.199	1.79E3	4.729
1.79E3	5.671	1.79E3	1.200	1.79E3	4.727
1.79E3	5.679	1.79E3	1.202	1.79E3	4.726
1.79E3	5.679	1.79E3	1.200	1.79E3	4.733
1.79E3	5.674	1.79E3	1.199	1.79E3	4.733
1.79E3	5.682	1.79E3	1.203	1.79E3	4.722
1.79E3	5.682	1.79E3	1.203	1.79E3	4.724
1.79E3	5.680	1.79E3	1.201	1.79E3	4.730
1.79E3	5.675	1.79E3	1.199	1.79E3	4.732
1.8E3	5.673	1.8E3	1.201	1.8E3	4.722
1.8E3	5.668	1.8E3	1.200	1.8E3	4.725
1.8E3	5.663	1.8E3	1.198	1.8E3	4.726
1.8E3	5.668	1.8E3	1.199	1.8E3	4.727
1.8E3	5.671	1.8E3	1.201	1.8E3	4.721
1.8E3	5.663	1.8E3	1.199	1.8E3	4.722
1.8E3	5.657	1.8E3	1.196	1.8E3	4.729
1.8E3	5.652	1.8E3	1.198	1.8E3	4.719
1.8E3	5.649	1.8E3	1.195	1.8E3	4.726
1.8E3	5.658	1.8E3	1.199	1.8E3	4.718
1.81E3	5.672	1.81E3	1.202	1.81E3	4.720
1.81E3	5.665	1.81E3	1.199	1.81E3	4.726
1.81E3	5.665	1.81E3	1.199	1.81E3	4.723
1.81E3	5.665	1.81E3	1.199	1.81E3	4.726
1.81E3	5.657	1.81E3	1.199	1.81E3	4.720
1.81E3	5.655	1.81E3	1.200	1.81E3	4.712
1.81E3	5.656	1.81E3	1.198	1.81E3	4.719
1.81E3	5.650	1.81E3	1.196	1.81E3	4.723
1.81E3	5.643	1.81E3	1.195	1.81E3	4.722
1.81E3	5.652	1.81E3	1.196	1.81E3	4.725
1.82E3	5.640	1.82E3	1.195	1.82E3	4.719
1.82E3	5.652	1.82E3	1.198	1.82E3	4.718
1.82E3	5.646	1.82E3	1.198	1.82E3	4.711
1.82E3	5.647	1.82E3	1.198	1.82E3	4.714
1.82E3	5.648	1.82E3	1.196	1.82E3	4.724
1.82E3	5.646	1.82E3	1.197	1.82E3	4.719
1.82E3	5.649	1.82E3	1.198	1.82E3	4.714
1.82E3	5.652	1.82E3	1.199	1.82E3	4.713
1.82E3	5.649	1.82E3	1.199	1.82E3	4.711
1.82E3	5.642	1.82E3	1.199	1.82E3	4.705
1.83E3	5.636	1.83E3	1.195	1.83E3	4.717
1.83E3	5.636	1.83E3	1.195	1.83E3	4.715
1.83E3	5.636	1.83E3	1.195	1.83E3	4.717
1.83E3	5.633	1.83E3	1.195	1.83E3	4.712
1.83E3	5.645	1.83E3	1.196	1.83E3	4.719
1.83E3	5.648	1.83E3	1.198	1.83E3	4.715
1.83E3	5.646	1.83E3	1.198	1.83E3	4.714
1.83E3	5.639	1.83E3	1.197	1.83E3	4.709
1.83E3	5.635	1.83E3	1.196	1.83E3	4.712
1.83E3	5.637	1.83E3	1.195	1.83E3	4.716
1.84E3	5.639	1.84E3	1.197	1.84E3	4.713
1.84E3	5.632	1.84E3	1.195	1.84E3	4.712
1.84E3	5.637	1.84E3	1.196	1.84E3	4.714
1.84E3	5.633	1.84E3	1.195	1.84E3	4.715
1.84E3	5.632	1.84E3	1.196	1.84E3	4.710
1.84E3	5.634	1.84E3	1.196	1.84E3	4.711
1.84E3	5.626	1.84E3	1.194	1.84E3	4.712
1.84E3	5.633	1.84E3	1.197	1.84E3	4.705
1.84E3	5.630	1.84E3	1.197	1.84E3	4.702
1.84E3	5.639	1.84E3	1.199	1.84E3	4.703
1.85E3	5.641	1.85E3	1.198	1.85E3	4.711
1.85E3	5.640	1.85E3	1.198	1.85E3	4.709
1.85E3	5.641	1.85E3	1.198	1.85E3	4.710
1.85E3	5.630	1.85E3	1.198	1.85E3	4.699
1.85E3	5.624	1.85E3	1.198	1.85E3	4.696
1.85E3	5.624	1.85E3	1.196	1.85E3	4.704
1.85E3	5.624	1.85E3	1.194	1.85E3	4.709
1.85E3	5.635	1.85E3	1.198	1.85E3	4.702
1.85E3	5.638	1.85E3	1.199	1.85E3	4.700
1.85E3	5.636	1.85E3	1.197	1.85E3	4.707
1.86E3	5.628	1.86E3	1.197	1.86E3	4.700
1.86E3	5.633	1.86E3	1.199	1.86E3	4.700
1.86E3	5.627	1.86E3	1.199	1.86E3	4.695
1.86E3	5.620	1.86E3	1.196	1.86E3	4.700
1.86E3	5.624	1.86E3	1.196	1.86E3	4.701
1.86E3	5.624	1.86E3	1.196	1.86E3	4.703
1.86E3	5.616	1.86E3	1.197	1.86E3	4.694
1.86E3	5.611	1.86E3	1.197	1.86E3	4.688
1.86E3	5.615	1.86E3	1.193	1.86E3	4.706
1.86E3	5.606	1.86E3	1.192	1.86E3	4.703
1.87E3	5.598	1.87E3	1.189	1.87E3	4.706
1.87E3	5.598	1.87E3	1.190	1.87E3	4.705
1.87E3	5.596	1.87E3	1.189	1.87E3	4.704
1.87E3	5.599	1.87E3	1.192	1.87E3	4.697
1.87E3	5.596	1.87E3	1.193	1.87E3	4.692
1.87E3	5.594	1.87E3	1.192	1.87E3	4.695
1.87E3	5.592	1.87E3	1.193	1.87E3	4.688
1.87E3	5.591	1.87E3	1.189	1.87E3	4.701
1.87E3	5.589	1.87E3	1.189	1.87E3	4.699
1.87E3	5.583	1.87E3	1.191	1.87E3	4.687
1.88E3	5.583	1.88E3	1.189	1.88E3	4.694
1.88E3	5.587	1.88E3	1.191	1.88E3	4.691
1.88E3	5.579	1.88E3	1.191	1.88E3	4.685
1.88E3	5.572	1.88E3	1.190	1.88E3	4.682
1.88E3	5.570	1.88E3	1.186	1.88E3	4.695
1.88E3	5.568	1.88E3	1.188	1.88E3	4.687
1.88E3	5.562	1.88E3	1.189	1.88E3	4.679
1.88E3	5.569	1.88E3	1.188	1.88E3	4.689
1.88E3	5.566	1.88E3	1.188	1.88E3	4.686
1.88E3	5.565	1.88E3	1.189	1.88E3	4.680
1.89E3	5.564	1.89E3	1.189	1.89E3	4.681
1.89E3	5.559	1.89E3	1.186	1.89E3	4.688
1.89E3	5.552	1.89E3	1.185	1.89E3	4.685
1.89E3	5.557	1.89E3	1.186	1.89E3	4.686
1.89E3	5.555	1.89E3	1.186	1.89E3	4.685
1.89E3	5.549	1.89E3	1.185	1.89E3	4.684
1.89E3	5.553	1.89E3	1.183	1.89E3	4.693
1.89E3	5.548	1.89E3	1.182	1.89E3	4.695
1.89E3	5.561	1.89E3	1.186	1.89E3	4.688
1.89E3	5.561	1.89E3	1.188	1.89E3	4.681
1.9E3	5.560	1.9E3	1.189	1.9E3	4.678
1.9E3	5.550	1.9E3	1.188	1.9E3	4.673
1.9E3	5.559	1.9E3	1.186	1.9E3	4.687
1.9E3	5.550	1.9E3	1.184	1.9E3	4.688
1.9E3	5.549	1.9E3	1.185	1.9E3	4.683
1.9E3	5.554	1.9E3	1.185	1.9E3	4.685
1.9E3	5.552	1.9E3	1.186	1.9E3	4.680
1.9E3	5.547	1.9E3	1.186	1.9E3	4.679
1.9E3	5.550	1.9E3	1.188	1.9E3	4.671
1.9E3	5.554	1.9E3	1.188	1.9E3	4.674
1.91E3	5.556	1.91E3	1.189	1.91E3	4.675
1.91E3	5.558	1.91E3	1.187	1.91E3	4.684
1.91E3	5.555	1.91E3	1.187	1.91E3	4.680
1.91E3	5.566	1.91E3	1.191	1.91E3	4.673
1.91E3	5.568	1.91E3	1.192	1.91E3	4.671
1.91E3	5.562	1.91E3	1.192	1.91E3	4.667
1.91E3	5.563	1.91E3	1.190	1.91E3	4.675
1.91E3	5.568	1.91E3	1.192	1.91E3	4.672
1.91E3	5.564	1.91E3	1.191	1.91E3	4.673
1.91E3	5.571	1.91E3	1.191	1.91E3	4.675
1.92E3	5.562	1.92E3	1.192	1.92E3	4.667
1.92E3	5.564	1.92E3	1.191	1.92E3	4.672
1.92E3	5.565	1.92E3	1.187	1.92E3	4.688
1.92E3	5.556	1.92E3	1.189	1.92E3	4.673
1.92E3	5.559	1.92E3	1.188	1.92E3	4.678
1.92E3	5.556	1.92E3	1.188	1.92E3	4.678
1.92E3	5.554	1.92E3	1.188	1.92E3	4.675
1.92E3	5.560	1.92E3	1.189	1.92E3	4.675
1.92E3	5.564	1.92E3	1.191	1.92E3	4.672
1.92E3	5.554	1.92E3	1.187	1.92E3	4.680
1.93E3	5.551	1.93E3	1.187	1.93E3	4.677
1.93E3	5.558	1.93E3	1.189	1.93E3	4.674
1.93E3	5.561	1.93E3	1.188	1.93E3	4.681
1.93E3	5.567	1.93E3	1.189	1.93E3	4.682
1.93E3	5.576	1.93E3	1.190	1.93E3	4.687
1.93E3	5.586	1.93E3	1.188	1.93E3	4.701
1.93E3	5.594	1.93E3	1.187	1.93E3	4.711
1.93E3	5.613	1.93E3	1.186	1.93E3	4.735
1.93E3	5.631	1.93E3	1.185	1.93E3	4.751
1.93E3	5.648	1.93E3	1.183	1.93E3	4.776
1.94E3	5.681	1.94E3	1.181	1.94E3	4.811
1.94E3	5.720	1.94E3	1.179	1.94E3	4.849
1.94E3	5.762	1.94E3	1.180	1.94E3	4.881
1.94E3	5.799	1.94E3	1.174	1.94E3	4.939
1.94E3	5.839	1.94E3	1.172	1.94E3	4.982
1.94E3	5.882	1.94E3	1.171	1.94E3	5.022
1.94E3	5.937	1.94E3	1.167	1.94E3	5.085
1.94E3	5.982	1.94E3	1.167	1.94E3	5.124
1.94E3	6.023	1.94E3	1.163	1.94E3	5.177
1.94E3	6.066	1.94E3	1.160	1.94E3	5.229
1.95E3	6.104	1.95E3	1.158	1.95E3	5.270
1.95E3	6.143	1.95E3	1.153	1.95E3	5.326
1.95E3	6.176	1.95E3	1.147	1.95E3	5.383
1.95E3	6.219	1.95E3	1.147	1.95E3	5.422
1.95E3	6.255	1.95E3	1.146	1.95E3	5.456
1.95E3	6.290	1.95E3	1.145	1.95E3	5.494
1.95E3	6.323	1.95E3	1.140	1.95E3	5.545
1.95E3	6.350	1.95E3	1.139	1.95E3	5.577
1.95E3	6.374	1.95E3	1.133	1.95E3	5.626
1.95E3	6.405	1.95E3	1.131	1.95E3	5.666
1.96E3	6.423	1.96E3	1.129	1.96E3	5.689
1.96E3	6.443	1.96E3	1.126	1.96E3	5.722
1.96E3	6.455	1.96E3	1.125	1.96E3	5.736
1.96E3	6.470	1.96E3	1.122	1.96E3	5.767
1.96E3	6.484	1.96E3	1.120	1.96E3	5.790
1.96E3	6.506	1.96E3	1.122	1.96E3	5.797
1.96E3	6.514	1.96E3	1.116	1.96E3	5.836
1.96E3	6.525	1.96E3	1.115	1.96E3	5.851
1.96E3	6.537	1.96E3	1.113	1.96E3	5.874
1.96E3	6.555	1.96E3	1.112	1.96E3	5.896
1.97E3	6.564	1.97E3	1.110	1.97E3	5.914
1.97E3	6.571	1.97E3	1.110	1.97E3	5.919
1.97E3	6.587	1.97E3	1.111	1.97E3	5.930
1.97E3	6.602	1.97E3	1.110	1.97E3	5.946
1.97E3	6.603	1.97E3	1.109	1.97E3	5.954
1.97E3	6.601	1.97E3	1.105	1.97E3	5.975
1.97E3	6.608	1.97E3	1.105	1.97E3	5.982
1.97E3	6.607	1.97E3	1.104	1.97E3	5.983
1.97E3	6.619	1.97E3	1.103	1.97E3	6.000
1.97E3	6.629	1.97E3	1.104	1.97E3	6.005
1.98E3	6.635	1.98E3	1.104	1.98E3	6.012
1.98E3	6.626	1.98E3	1.099	1.98E3	6.027
1.98E3	6.633	1.98E3	1.097	1.98E3	6.045
1.98E3	6.641	1.98E3	1.100	1.98E3	6.038
1.98E3	6.648	1.98E3	1.100	1.98E3	6.043
1.98E3	6.656	1.98E3	1.098	1.98E3	6.063
1.98E3	6.659	1.98E3	1.097	1.98E3	6.070
1.98E3	6.667	1.98E3	1.098	1.98E3	6.070
1.98E3	6.673	1.98E3	1.098	1.98E3	6.078
1.98E3	6.666	1.98E3	1.096	1.98E3	6.081
1.99E3	6.668	1.99E3	1.100	1.99E3	6.064
1.99E3	6.661	1.99E3	1.096	1.99E3	6.077
1.99E3	6.648	1.99E3	1.093	1.99E3	6.080
1.99E3	6.649	1.99E3	1.090	1.99E3	6.099
1.99E3	6.656	1.99E3	1.093	1.99E3	6.090
1.99E3	6.669	1.99E3	1.094	1.99E3	6.096
1.99E3	6.664	1.99E3	1.093	1.99E3	6.094
1.99E3	6.671	1.99E3	1.093	1.99E3	6.102
1.99E3	6.672	1.99E3	1.092	1.99E3	6.108
1.99E3	6.679	1.99E3	1.091	1.99E3	6.119
2E3	6.680	2E3	1.094	2E3	6.107
2E3	6.675	2E3	1.093	2E3	6.109
2E3	6.661	2E3	1.089	2E3	6.120
[truncated: 6,306 more rows]
