# Supplementary material for: Acidic Stress Triggers Sodium-Coupled Bicarbonate Transport and Promotes Survival in A375 Human Melanoma Cells
Source: Sci Rep. 2019 May 2;9:6858. doi: 10.1038/s41598-019-43262-y (PMC6497716; doi:10.1038/s41598-019-43262-y)
Supplement: Supplementary file 1 — Dataset 1 [file 41598_2019_43262_MOESM1_ESM.zip › 原始檔/A375 Cl-Free HCO3-CO2 NH42SO4 Prepulses-4.txt]

DT301 ADC 5	DT301 ADC 5	DT301 ADC 6	DT301 ADC 6	Linear Ratio	Linear Ratio
Time Seconds	Signal Volts	Time Seconds	Signal Volts	Time Seconds	Ratio Abs.
0	7.084	0	1.330	0	5.327
1	7.086	1	1.328	1	5.335
2	7.092	2	1.330	2	5.331
3	7.092	3	1.332	3	5.323
4	7.105	4	1.335	4	5.323
5	7.105	5	1.335	5	5.324
6	7.112	6	1.335	6	5.327
7	7.115	7	1.334	7	5.335
8	7.111	8	1.333	8	5.336
9	7.106	9	1.328	9	5.351
10	7.115	10	1.322	10	5.381
11	7.108	11	1.318	11	5.395
12	7.095	12	1.322	12	5.367
13	7.099	13	1.321	13	5.374
14	7.105	14	1.321	14	5.376
15	7.097	15	1.323	15	5.363
16	7.105	16	1.321	16	5.379
17	7.099	17	1.318	17	5.387
18	7.091	18	1.320	18	5.372
19	7.092	19	1.319	19	5.377
20	7.100	20	1.319	20	5.381
21	7.096	21	1.321	21	5.373
22	7.107	22	1.322	22	5.378
23	7.106	23	1.322	23	5.377
24	7.110	24	1.323	24	5.373
25	7.130	25	1.328	25	5.367
26	7.156	26	1.329	26	5.383
27	7.174	27	1.334	27	5.379
28	7.179	28	1.331	28	5.393
29	7.183	29	1.330	29	5.401
30	7.187	30	1.332	30	5.396
31	7.191	31	1.331	31	5.401
32	7.187	32	1.328	32	5.412
33	7.190	33	1.331	33	5.401
34	7.193	34	1.329	34	5.413
35	7.177	35	1.326	35	5.410
36	7.161	36	1.328	36	5.392
37	7.156	37	1.324	37	5.406
38	7.151	38	1.324	38	5.400
39	7.160	39	1.319	39	5.427
40	7.152	40	1.324	40	5.400
41	7.158	41	1.323	41	5.411
42	7.166	42	1.320	42	5.429
43	7.174	43	1.322	43	5.427
44	7.174	44	1.322	44	5.428
45	7.173	45	1.320	45	5.432
46	7.179	46	1.323	46	5.425
47	7.182	47	1.323	47	5.428
48	7.178	48	1.323	48	5.424
49	7.180	49	1.326	49	5.416
50	7.180	50	1.325	50	5.419
51	7.197	51	1.323	51	5.441
52	7.208	52	1.324	52	5.443
53	7.199	53	1.327	53	5.425
54	7.207	54	1.328	54	5.425
55	7.215	55	1.326	55	5.442
56	7.217	56	1.326	56	5.442
57	7.215	57	1.329	57	5.431
58	7.225	58	1.330	58	5.432
59	7.237	59	1.332	59	5.433
60	7.268	60	1.340	60	5.423
61	7.272	61	1.337	61	5.439
62	7.271	62	1.340	62	5.427
63	7.273	63	1.340	63	5.426
64	7.278	64	1.342	64	5.422
65	7.290	65	1.336	65	5.456
66	7.289	66	1.340	66	5.439
67	7.298	67	1.343	67	5.433
68	7.305	68	1.345	68	5.430
69	7.318	69	1.344	69	5.444
70	7.318	70	1.343	70	5.450
71	7.327	71	1.347	71	5.440
72	7.329	72	1.346	72	5.444
73	7.327	73	1.349	73	5.433
74	7.330	74	1.346	74	5.445
75	7.319	75	1.344	75	5.446
76	7.323	76	1.343	76	5.452
77	7.313	77	1.346	77	5.435
78	7.309	78	1.343	78	5.443
79	7.317	79	1.345	79	5.439
80	7.339	80	1.348	80	5.444
81	7.354	81	1.349	81	5.451
82	7.364	82	1.353	82	5.444
83	7.373	83	1.354	83	5.443
84	7.396	84	1.355	84	5.457
85	7.398	85	1.357	85	5.452
86	7.405	86	1.359	86	5.449
87	7.410	87	1.360	87	5.449
88	7.419	88	1.361	88	5.452
89	7.427	89	1.366	89	5.439
90	7.436	90	1.364	90	5.450
91	7.437	91	1.362	91	5.460
92	7.441	92	1.365	92	5.451
93	7.455	93	1.366	93	5.458
94	7.459	94	1.366	94	5.460
95	7.471	95	1.369	95	5.459
96	7.477	96	1.370	96	5.456
97	7.486	97	1.371	97	5.459
98	7.497	98	1.370	98	5.471
99	7.509	99	1.374	99	5.464
100	7.511	100	1.376	100	5.458
101	7.522	101	1.375	101	5.470
102	7.523	102	1.376	102	5.467
103	7.521	103	1.377	103	5.462
104	7.524	104	1.375	104	5.474
105	7.530	105	1.377	105	5.469
106	7.527	106	1.376	106	5.472
107	7.533	107	1.377	107	5.472
108	7.543	108	1.377	108	5.477
109	7.547	109	1.378	109	5.476
110	7.557	110	1.384	110	5.461
111	7.575	111	1.383	111	5.477
112	7.587	112	1.387	112	5.472
113	7.608	113	1.390	113	5.474
114	7.620	114	1.394	114	5.467
115	7.636	115	1.394	115	5.477
116	7.655	116	1.397	116	5.481
117	7.672	117	1.400	117	5.480
118	7.681	118	1.403	118	5.475
119	7.698	119	1.404	119	5.481
120	7.712	120	1.408	120	5.476
121	7.718	121	1.408	121	5.480
122	7.727	122	1.410	122	5.478
123	7.739	123	1.412	123	5.480
124	7.747	124	1.412	124	5.485
125	7.749	125	1.409	125	5.501
126	7.773	126	1.408	126	5.519
127	7.778	127	1.407	127	5.527
128	7.778	128	1.409	128	5.522
129	7.785	129	1.409	129	5.526
130	7.792	130	1.410	130	5.528
131	7.796	131	1.412	131	5.521
132	7.797	132	1.414	132	5.516
133	7.803	133	1.415	133	5.516
134	7.799	134	1.413	134	5.519
135	7.802	135	1.416	135	5.510
136	7.796	136	1.417	136	5.500
137	7.814	137	1.419	137	5.507
138	7.817	138	1.419	138	5.510
139	7.824	139	1.417	139	5.523
140	7.822	140	1.417	140	5.521
141	7.830	141	1.421	141	5.512
142	7.829	142	1.421	142	5.510
143	7.832	143	1.417	143	5.528
144	7.840	144	1.417	144	5.532
145	7.837	145	1.418	145	5.527
146	7.834	146	1.417	146	5.529
147	7.840	147	1.420	147	5.523
148	7.838	148	1.421	148	5.516
149	7.834	149	1.421	149	5.512
150	7.845	150	1.422	150	5.518
151	7.858	151	1.423	151	5.522
152	7.866	152	1.420	152	5.538
153	7.866	153	1.423	153	5.526
154	7.864	154	1.424	154	5.524
155	7.862	155	1.424	155	5.523
156	7.866	156	1.425	156	5.519
157	7.878	157	1.425	157	5.527
158	7.900	158	1.424	158	5.548
159	7.910	159	1.427	159	5.541
160	7.916	160	1.432	160	5.529
161	7.924	161	1.433	161	5.530
162	7.937	162	1.435	162	5.531
163	7.932	163	1.436	163	5.524
164	7.942	164	1.438	164	5.525
165	7.954	165	1.441	165	5.521
166	7.963	166	1.441	166	5.528
167	7.969	167	1.442	167	5.526
168	7.977	168	1.444	168	5.523
169	7.992	169	1.445	169	5.529
170	7.998	170	1.446	170	5.530
171	8.011	171	1.447	171	5.536
172	8.013	172	1.447	172	5.538
173	8.015	173	1.448	173	5.535
174	8.021	174	1.451	174	5.528
175	8.030	175	1.452	175	5.530
176	8.041	176	1.454	176	5.529
177	8.043	177	1.454	177	5.530
178	8.050	178	1.455	178	5.533
179	8.054	179	1.457	179	5.529
180	8.060	180	1.458	180	5.530
181	8.064	181	1.462	181	5.517
182	8.073	182	1.461	182	5.524
183	8.081	183	1.463	183	5.525
184	8.086	184	1.464	184	5.525
185	8.101	185	1.464	185	5.534
186	8.108	186	1.468	186	5.524
187	8.112	187	1.466	187	5.533
188	8.122	188	1.466	188	5.539
189	8.126	189	1.468	189	5.537
190	8.132	190	1.470	190	5.532
191	8.139	191	1.468	191	5.544
192	8.146	192	1.474	192	5.527
193	8.156	193	1.476	193	5.528
194	8.163	194	1.477	194	5.526
195	8.174	195	1.476	195	5.536
196	8.181	196	1.479	196	5.531
197	8.191	197	1.481	197	5.531
198	8.201	198	1.479	198	5.544
199	8.194	199	1.482	199	5.529
200	8.197	200	1.482	200	5.532
201	8.208	201	1.485	201	5.528
202	8.229	202	1.487	202	5.534
203	8.263	203	1.495	203	5.527
204	8.290	204	1.501	204	5.523
205	8.324	205	1.508	205	5.520
206	8.346	206	1.514	206	5.512
207	8.357	207	1.516	207	5.514
208	8.374	208	1.519	208	5.511
209	8.395	209	1.524	209	5.507
210	8.415	210	1.526	210	5.514
211	8.416	211	1.526	211	5.513
212	8.405	212	1.526	212	5.508
213	8.392	213	1.522	213	5.514
214	8.381	214	1.520	214	5.515
215	8.380	215	1.518	215	5.521
216	8.378	216	1.516	216	5.526
217	8.371	217	1.517	217	5.518
218	8.371	218	1.521	218	5.504
219	8.373	219	1.514	219	5.530
220	8.376	220	1.514	220	5.531
221	8.379	221	1.512	221	5.543
222	8.387	222	1.509	222	5.557
223	8.392	223	1.510	223	5.557
224	8.398	224	1.510	224	5.561
225	8.399	225	1.512	225	5.554
226	8.398	226	1.513	226	5.552
227	8.410	227	1.516	227	5.546
228	8.419	228	1.514	228	5.560
229	8.407	229	1.515	229	5.549
230	8.412	230	1.518	230	5.542
231	8.423	231	1.518	231	5.547
232	8.420	232	1.523	232	5.529
233	8.427	233	1.523	233	5.533
234	8.430	234	1.523	234	5.536
235	8.421	235	1.518	235	5.547
236	8.410	236	1.518	236	5.542
237	8.398	237	1.512	237	5.553
238	8.379	238	1.509	238	5.551
239	8.367	239	1.505	239	5.559
240	8.360	240	1.507	240	5.546
241	8.355	241	1.507	241	5.543
242	8.341	242	1.504	242	5.544
243	8.340	243	1.505	243	5.542
244	8.340	244	1.501	244	5.557
245	8.329	245	1.499	245	5.557
246	8.318	246	1.500	246	5.547
247	8.302	247	1.495	247	5.554
248	8.301	248	1.493	248	5.559
249	8.309	249	1.494	249	5.561
250	8.326	250	1.500	250	5.552
251	8.347	251	1.501	251	5.561
252	8.342	252	1.502	252	5.553
253	8.344	253	1.504	253	5.549
254	8.349	254	1.505	254	5.546
255	8.355	255	1.504	255	5.553
256	8.354	256	1.505	256	5.551
257	8.376	257	1.511	257	5.544
258	8.403	258	1.516	258	5.544
259	8.414	259	1.519	259	5.538
260	8.438	260	1.522	260	5.544
261	8.448	261	1.526	261	5.537
262	8.462	262	1.524	262	5.551
263	8.488	263	1.528	263	5.555
264	8.502	264	1.530	264	5.555
265	8.512	265	1.535	265	5.545
266	8.527	266	1.537	266	5.548
267	8.535	267	1.537	267	5.552
268	8.549	268	1.541	268	5.547
269	8.562	269	1.542	269	5.553
270	8.581	270	1.545	270	5.553
271	8.585	271	1.548	271	5.546
272	8.600	272	1.552	272	5.542
273	8.606	273	1.553	273	5.541
274	8.617	274	1.554	274	5.544
275	8.646	275	1.555	275	5.559
276	8.654	276	1.562	276	5.539
277	8.666	277	1.559	277	5.560
278	8.684	278	1.564	278	5.551
279	8.692	279	1.567	279	5.546
280	8.702	280	1.568	280	5.551
281	8.718	281	1.567	281	5.563
282	8.723	282	1.570	282	5.556
283	8.723	283	1.574	283	5.541
284	8.735	284	1.574	284	5.549
285	8.737	285	1.577	285	5.541
286	8.736	286	1.578	286	5.535
287	8.748	287	1.581	287	5.531
288	8.752	288	1.583	288	5.528
289	8.757	289	1.583	289	5.532
290	8.768	290	1.591	290	5.512
291	8.777	291	1.589	291	5.523
292	8.778	292	1.591	292	5.517
293	8.785	293	1.592	293	5.519
294	8.790	294	1.592	294	5.520
295	8.800	295	1.594	295	5.519
296	8.808	296	1.596	296	5.517
297	8.811	297	1.596	297	5.521
298	8.815	298	1.599	298	5.512
299	8.827	299	1.598	299	5.523
300	8.830	300	1.598	300	5.526
301	8.833	301	1.600	301	5.521
302	8.846	302	1.601	302	5.525
303	8.844	303	1.603	303	5.518
304	8.837	304	1.598	304	5.531
305	8.832	305	1.596	305	5.533
306	8.832	306	1.596	306	5.534
307	8.823	307	1.597	307	5.524
308	8.825	308	1.599	308	5.518
309	8.841	309	1.599	309	5.530
310	8.852	310	1.600	310	5.533
311	8.869	311	1.600	311	5.545
312	8.880	312	1.600	312	5.550
313	8.886	313	1.605	313	5.535
314	8.894	314	1.608	314	5.529
315	8.904	315	1.610	315	5.532
316	8.919	316	1.610	316	5.541
317	8.925	317	1.613	317	5.532
318	8.927	318	1.617	318	5.520
319	8.934	319	1.615	319	5.532
320	8.949	320	1.617	320	5.534
321	8.954	321	1.622	321	5.521
322	8.969	322	1.622	322	5.529
323	8.978	323	1.625	323	5.524
324	8.982	324	1.627	324	5.522
325	8.990	325	1.631	325	5.512
326	9.002	326	1.633	326	5.512
327	9.008	327	1.630	327	5.525
328	9.010	328	1.630	328	5.527
329	9.017	329	1.637	329	5.507
330	9.027	330	1.636	330	5.518
331	9.032	331	1.639	331	5.511
332	9.044	332	1.644	332	5.503
333	9.052	333	1.637	333	5.531
334	9.061	334	1.644	334	5.510
335	9.069	335	1.646	335	5.509
336	9.082	336	1.648	336	5.511
337	9.094	337	1.648	337	5.518
338	9.111	338	1.654	338	5.508
339	9.124	339	1.652	339	5.524
340	9.132	340	1.654	340	5.522
341	9.146	341	1.657	341	5.521
342	9.154	342	1.661	342	5.511
343	9.179	343	1.661	343	5.527
344	9.194	344	1.667	344	5.516
345	9.209	345	1.673	345	5.503
346	9.233	346	1.676	346	5.508
347	9.262	347	1.682	347	5.505
348	9.293	348	1.688	348	5.506
349	9.326	349	1.694	349	5.505
350	9.358	350	1.704	350	5.491
351	9.395	351	1.710	351	5.496
352	9.438	352	1.720	352	5.487
353	9.473	353	1.727	353	5.486
354	9.490	354	1.726	354	5.497
355	9.517	355	1.736	355	5.483
356	9.543	356	1.739	356	5.489
357	9.566	357	1.742	357	5.491
358	9.600	358	1.750	358	5.487
359	9.617	359	1.757	359	5.474
360	9.639	360	1.757	360	5.486
361	9.661	361	1.761	361	5.486
362	9.667	362	1.764	362	5.479
363	9.676	363	1.770	363	5.467
364	9.686	364	1.773	364	5.463
365	9.695	365	1.772	365	5.471
366	9.694	366	1.773	366	5.467
367	9.678	367	1.769	367	5.469
368	9.663	368	1.766	368	5.472
369	9.646	369	1.764	369	5.468
370	9.643	370	1.759	370	5.482
371	9.629	371	1.757	371	5.479
372	9.622	372	1.758	372	5.474
373	9.623	373	1.755	373	5.482
374	9.615	374	1.757	374	5.473
375	9.605	375	1.754	375	5.477
376	9.617	376	1.754	376	5.483
377	9.614	377	1.753	377	5.485
378	9.610	378	1.754	378	5.478
379	9.614	379	1.756	379	5.476
380	9.616	380	1.752	380	5.489
381	9.617	381	1.751	381	5.492
382	9.623	382	1.759	382	5.471
383	9.627	383	1.760	383	5.471
384	9.628	384	1.760	384	5.472
385	9.635	385	1.762	385	5.470
386	9.641	386	1.762	386	5.473
387	9.642	387	1.762	387	5.472
388	9.648	388	1.763	388	5.471
389	9.655	389	1.763	389	5.476
390	9.647	390	1.762	390	5.475
391	9.655	391	1.762	391	5.480
392	9.649	392	1.765	392	5.468
393	9.652	393	1.762	393	5.478
394	9.656	394	1.764	394	5.474
395	9.661	395	1.765	395	5.472
396	9.659	396	1.768	396	5.463
397	9.667	397	1.768	397	5.468
398	9.669	398	1.769	398	5.467
399	9.674	399	1.768	399	5.471
400	9.669	400	1.769	400	5.466
401	9.653	401	1.766	401	5.467
402	9.646	402	1.766	402	5.461
403	9.639	403	1.762	403	5.472
404	9.636	404	1.761	404	5.471
405	9.632	405	1.763	405	5.464
406	9.635	406	1.762	406	5.468
407	9.635	407	1.758	407	5.480
408	9.631	408	1.762	408	5.466
409	9.635	409	1.763	409	5.465
410	9.635	410	1.761	410	5.472
411	9.633	411	1.764	411	5.460
412	9.642	412	1.765	412	5.462
413	9.635	413	1.762	413	5.467
414	9.640	414	1.762	414	5.472
415	9.640	415	1.762	415	5.471
416	9.645	416	1.764	416	5.468
417	9.647	417	1.763	417	5.473
418	9.658	418	1.770	418	5.458
419	9.663	419	1.768	419	5.465
420	9.664	420	1.768	420	5.465
421	9.670	421	1.766	421	5.475
422	9.677	422	1.772	422	5.459
423	9.675	423	1.773	423	5.459
424	9.666	424	1.769	424	5.466
425	9.662	425	1.767	425	5.467
426	9.677	426	1.771	426	5.463
427	9.685	427	1.774	427	5.460
428	9.703	428	1.776	428	5.463
429	9.719	429	1.780	429	5.461
430	9.726	430	1.782	430	5.458
431	9.727	431	1.785	431	5.450
432	9.728	432	1.781	432	5.461
433	9.739	433	1.786	433	5.454
434	9.737	434	1.784	434	5.459
435	9.746	435	1.788	435	5.451
436	9.753	436	1.790	436	5.448
437	9.755	437	1.789	437	5.453
438	9.748	438	1.789	438	5.447
439	9.760	439	1.789	439	5.455
440	9.751	440	1.787	440	5.456
441	9.750	441	1.788	441	5.453
442	9.768	442	1.793	442	5.449
443	9.767	443	1.794	443	5.443
444	9.766	444	1.792	444	5.450
445	9.773	445	1.792	445	5.454
446	9.795	446	1.797	446	5.452
447	9.823	447	1.803	447	5.448
448	9.845	448	1.808	448	5.446
449	9.865	449	1.810	449	5.449
450	9.879	450	1.817	450	5.437
451	9.897	451	1.817	451	5.448
452	9.908	452	1.820	452	5.443
453	9.919	453	1.823	453	5.442
454	9.941	454	1.831	454	5.429
455	9.947	455	1.831	455	5.432
456	9.967	456	1.836	456	5.429
457	9.978	457	1.838	457	5.429
458	9.996	458	1.838	458	5.438
459	10.005	459	1.850	459	5.409
460	10.005	460	1.854	460	5.398
461	10.005	461	1.854	461	5.396
462	10.005	462	1.857	462	5.389
463	10.005	463	1.853	463	5.401
464	10.005	464	1.853	464	5.399
465	10.005	465	1.854	465	5.398
466	10.005	466	1.850	466	5.408
467	10.005	467	1.848	467	5.415
468	10.005	468	1.849	468	5.410
469	10.005	469	1.849	469	5.410
470	10.005	470	1.846	470	5.419
471	10.005	471	1.847	471	5.418
472	10.000	472	1.848	472	5.413
473	9.997	473	1.843	473	5.424
474	9.997	474	1.843	474	5.423
475	9.992	475	1.844	475	5.418
476	9.997	476	1.844	476	5.420
477	9.994	477	1.844	477	5.421
478	9.992	478	1.846	478	5.412
479	9.994	479	1.844	479	5.421
480	9.995	480	1.843	480	5.422
481	10.001	481	1.844	481	5.425
482	10.003	482	1.849	482	5.411
483	10.005	483	1.854	483	5.396
484	10.005	484	1.856	484	5.390
485	10.005	485	1.858	485	5.386
486	10.005	486	1.861	486	5.375
487	10.005	487	1.864	487	5.367
488	10.005	488	1.867	488	5.360
489	10.005	489	1.868	489	5.356
490	10.005	490	1.868	490	5.356
491	10.005	491	1.864	491	5.367
492	10.005	492	1.866	492	5.363
493	10.005	493	1.866	493	5.363
494	10.005	494	1.871	494	5.347
495	10.005	495	1.871	495	5.349
496	10.005	496	1.877	496	5.330
497	10.005	497	1.879	497	5.326
498	10.005	498	1.880	498	5.321
499	10.005	499	1.883	499	5.314
500	10.005	500	1.885	500	5.309
501	10.005	501	1.890	501	5.294
502	10.005	502	1.894	502	5.282
503	10.005	503	1.895	503	5.279
504	10.005	504	1.898	504	5.271
505	10.005	505	1.901	505	5.264
506	10.005	506	1.904	506	5.256
507	10.005	507	1.906	507	5.249
508	10.005	508	1.910	508	5.240
509	10.005	509	1.911	509	5.236
510	10.005	510	1.912	510	5.232
511	10.005	511	1.914	511	5.228
512	10.005	512	1.915	512	5.226
513	10.005	513	1.921	513	5.209
514	10.005	514	1.920	514	5.210
515	10.005	515	1.925	515	5.198
516	10.005	516	1.925	516	5.198
517	10.005	517	1.925	517	5.198
518	10.005	518	1.927	518	5.193
519	10.005	519	1.931	519	5.183
520	10.005	520	1.932	520	5.179
521	10.005	521	1.933	521	5.175
522	10.005	522	1.936	522	5.168
523	10.005	523	1.936	523	5.168
524	10.005	524	1.939	524	5.160
525	10.005	525	1.940	525	5.156
526	10.005	526	1.946	526	5.142
527	10.005	527	1.944	527	5.146
528	10.005	528	1.948	528	5.135
529	10.005	529	1.949	529	5.134
530	10.005	530	1.948	530	5.137
531	10.005	531	1.948	531	5.137
532	10.005	532	1.948	532	5.136
533	10.005	533	1.948	533	5.136
534	10.005	534	1.951	534	5.128
535	10.005	535	1.950	535	5.131
536	10.005	536	1.951	536	5.128
537	10.005	537	1.954	537	5.119
538	10.005	538	1.954	538	5.120
539	10.005	539	1.957	539	5.112
540	10.005	540	1.957	540	5.113
541	10.005	541	1.956	541	5.114
542	10.005	542	1.960	542	5.106
543	10.005	543	1.960	543	5.104
544	10.005	544	1.960	544	5.105
545	10.005	545	1.960	545	5.106
546	10.005	546	1.964	546	5.094
547	10.005	547	1.967	547	5.087
548	10.005	548	1.968	548	5.084
549	10.005	549	1.972	549	5.073
550	10.005	550	1.975	550	5.066
551	10.005	551	1.979	551	5.056
552	10.005	552	1.984	552	5.042
553	10.005	553	1.986	553	5.038
554	10.005	554	1.987	554	5.035
555	10.005	555	1.992	555	5.022
556	10.005	556	1.996	556	5.012
557	10.005	557	2.001	557	5.000
558	10.005	558	2.005	558	4.990
559	10.005	559	2.011	559	4.976
560	10.005	560	2.014	560	4.968
561	10.005	561	2.018	561	4.959
562	10.005	562	2.018	562	4.957
563	10.005	563	2.023	563	4.945
564	10.005	564	2.025	564	4.940
565	10.005	565	2.030	565	4.929
566	10.005	566	2.030	566	4.929
567	10.005	567	2.044	567	4.894
568	10.005	568	2.032	568	4.924
569	10.005	569	2.023	569	4.945
570	10.005	570	2.028	570	4.933
571	10.005	571	2.028	571	4.934
572	10.005	572	1.989	572	5.030
573	10.005	573	2.016	573	4.963
574	10.005	574	2.015	574	4.966
575	10.005	575	2.017	575	4.960
576	4.622	576	0.866	576	5.339
577	6.221	577	1.137	577	5.469
578	10.005	578	1.900	578	5.265
579	9.843	579	1.865	579	5.278
580	8.285	580	1.548	580	5.352
581	9.205	581	1.723	581	5.344
582	9.666	582	1.816	582	5.322
583	9.675	583	1.817	583	5.326
584	9.700	584	1.841	584	5.268
585	9.680	585	1.840	585	5.260
586	9.636	586	1.815	586	5.309
587	9.614	587	1.814	587	5.301
588	9.607	588	1.811	588	5.305
589	9.585	589	1.807	589	5.304
590	9.189	590	1.722	590	5.336
591	7.946	591	1.466	591	5.421
592	7.747	592	1.425	592	5.437
593	7.745	593	1.426	593	5.430
594	7.781	594	1.436	594	5.417
595	8.127	595	1.511	595	5.380
596	8.150	596	1.514	596	5.382
597	6.974	597	1.263	597	5.521
598	6.250	598	1.119	598	5.586
599	6.321	599	1.133	599	5.579
600	6.327	600	1.134	600	5.579
601	6.326	601	1.134	601	5.581
602	6.329	602	1.136	602	5.569
603	6.332	603	1.136	603	5.574
604	6.338	604	1.138	604	5.570
605	6.342	605	1.140	605	5.565
606	6.347	606	1.138	606	5.575
607	6.346	607	1.141	607	5.560
608	6.354	608	1.141	608	5.567
609	6.355	609	1.143	609	5.559
610	6.365	610	1.144	610	5.565
611	6.364	611	1.146	611	5.553
612	6.370	612	1.145	612	5.561
613	6.373	613	1.149	613	5.546
614	6.374	614	1.152	614	5.533
615	6.380	615	1.149	615	5.553
616	6.384	616	1.152	616	5.543
617	6.385	617	1.152	617	5.540
618	6.391	618	1.153	618	5.545
619	6.401	619	1.158	619	5.528
620	6.410	620	1.158	620	5.535
621	6.421	621	1.160	621	5.535
622	6.432	622	1.163	622	5.529
623	6.443	623	1.164	623	5.537
624	6.446	624	1.167	624	5.522
625	6.443	625	1.166	625	5.524
626	6.449	626	1.167	626	5.527
627	6.453	627	1.169	627	5.518
628	6.453	628	1.167	628	5.529
629	6.453	629	1.169	629	5.521
630	6.448	630	1.168	630	5.520
631	6.448	631	1.166	631	5.529
632	6.453	632	1.167	632	5.531
633	6.453	633	1.166	633	5.532
634	6.454	634	1.168	634	5.527
635	6.453	635	1.169	635	5.522
636	6.458	636	1.171	636	5.517
637	6.466	637	1.173	637	5.515
638	6.476	638	1.174	638	5.514
639	6.480	639	1.174	639	5.521
640	6.482	640	1.177	640	5.505
641	6.488	641	1.178	641	5.506
642	6.492	642	1.179	642	5.506
643	6.493	643	1.177	643	5.515
644	6.503	644	1.180	644	5.513
645	6.513	645	1.183	645	5.504
646	6.540	646	1.188	646	5.507
647	6.570	647	1.194	647	5.501
648	6.586	648	1.198	648	5.496
649	6.597	649	1.200	649	5.497
650	6.612	650	1.204	650	5.492
651	6.623	651	1.206	651	5.490
652	6.630	652	1.207	652	5.491
653	6.639	653	1.210	653	5.485
654	6.653	654	1.212	654	5.487
655	6.660	655	1.215	655	5.483
656	6.663	656	1.216	656	5.481
657	6.671	657	1.217	657	5.481
658	6.678	658	1.218	658	5.482
659	6.691	659	1.220	659	5.484
660	6.688	660	1.221	660	5.476
661	6.701	661	1.224	661	5.476
662	6.711	662	1.225	662	5.477
663	6.720	663	1.226	663	5.482
664	6.732	664	1.230	664	5.475
665	6.744	665	1.229	665	5.486
666	6.748	666	1.233	666	5.473
667	6.768	667	1.239	667	5.461
668	6.782	668	1.243	668	5.458
669	6.798	669	1.245	669	5.460
670	6.806	670	1.247	670	5.457
671	6.819	671	1.252	671	5.447
672	6.832	672	1.253	672	5.455
673	6.846	673	1.254	673	5.459
674	6.853	674	1.258	674	5.447
675	6.852	675	1.257	675	5.452
676	6.845	676	1.256	676	5.452
677	6.840	677	1.255	677	5.450
678	6.842	678	1.256	678	5.447
679	6.839	679	1.257	679	5.443
680	6.851	680	1.256	680	5.455
681	6.859	681	1.261	681	5.438
682	6.861	682	1.259	682	5.451
683	6.854	683	1.258	683	5.446
684	6.855	684	1.260	684	5.440
685	6.855	685	1.259	685	5.444
686	6.862	686	1.259	686	5.448
687	6.859	687	1.259	687	5.448
688	6.857	688	1.257	688	5.455
689	6.864	689	1.259	689	5.452
690	6.866	690	1.262	690	5.441
691	6.869	691	1.265	691	5.432
692	6.872	692	1.263	692	5.440
693	6.876	693	1.264	693	5.441
694	6.874	694	1.267	694	5.423
695	6.880	695	1.266	695	5.433
696	6.880	696	1.267	696	5.430
697	6.887	697	1.267	697	5.435
698	6.893	698	1.269	698	5.433
699	6.894	699	1.270	699	5.429
700	6.892	700	1.268	700	5.434
701	6.897	701	1.270	701	5.431
702	6.903	702	1.270	702	5.435
703	6.898	703	1.273	703	5.420
704	6.906	704	1.273	704	5.426
705	6.905	705	1.274	705	5.420
706	6.914	706	1.276	706	5.419
707	6.918	707	1.276	707	5.422
708	6.917	708	1.277	708	5.417
709	6.923	709	1.279	709	5.414
710	6.932	710	1.279	710	5.422
711	6.932	711	1.279	711	5.418
712	6.932	712	1.277	712	5.428
713	6.930	713	1.281	713	5.411
714	6.925	714	1.277	714	5.424
715	6.924	715	1.271	715	5.448
716	6.912	716	1.266	716	5.461
717	6.909	717	1.265	717	5.460
718	6.908	718	1.266	718	5.458
719	6.905	719	1.265	719	5.456
720	6.905	720	1.265	720	5.457
721	6.904	721	1.263	721	5.465
722	6.902	722	1.265	722	5.455
723	6.902	723	1.265	723	5.457
724	6.905	724	1.268	724	5.447
725	6.898	725	1.266	725	5.447
726	6.908	726	1.274	726	5.421
727	6.904	727	1.275	727	5.414
728	6.897	728	1.276	728	5.406
729	6.893	729	1.275	729	5.406
730	6.891	730	1.275	730	5.406
731	6.889	731	1.274	731	5.406
732	6.883	732	1.273	732	5.405
733	6.891	733	1.275	733	5.405
734	6.893	734	1.275	734	5.407
735	6.893	735	1.274	735	5.409
736	6.898	736	1.279	736	5.393
737	6.906	737	1.278	737	5.405
738	6.906	738	1.280	738	5.397
739	6.904	739	1.279	739	5.400
740	6.908	740	1.280	740	5.399
741	6.907	741	1.278	741	5.404
742	6.912	742	1.280	742	5.398
743	6.919	743	1.282	743	5.399
744	6.921	744	1.280	744	5.407
745	6.923	745	1.284	745	5.393
746	6.934	746	1.285	746	5.394
747	6.951	747	1.290	747	5.389
748	6.966	748	1.295	748	5.381
749	6.971	749	1.294	749	5.386
750	6.973	750	1.297	750	5.378
751	6.975	751	1.298	751	5.373
752	6.972	752	1.296	752	5.378
753	6.972	753	1.297	753	5.375
754	6.969	754	1.293	754	5.389
755	6.969	755	1.295	755	5.380
756	6.968	756	1.294	756	5.383
757	6.967	757	1.295	757	5.379
758	6.967	758	1.296	758	5.374
759	6.969	759	1.297	759	5.373
760	6.972	760	1.296	760	5.379
761	6.970	761	1.299	761	5.364
762	6.975	762	1.297	762	5.377
763	6.980	763	1.296	763	5.384
764	6.977	764	1.299	764	5.372
765	6.984	765	1.301	765	5.367
766	6.986	766	1.299	766	5.377
767	6.988	767	1.302	767	5.368
768	6.988	768	1.301	768	5.369
769	6.995	769	1.302	769	5.374
770	6.996	770	1.302	770	5.372
771	6.992	771	1.302	771	5.372
772	6.991	772	1.304	772	5.362
773	6.990	773	1.305	773	5.357
774	6.998	774	1.305	774	5.361
775	7.004	775	1.303	775	5.376
776	7.008	776	1.307	776	5.362
777	7.008	777	1.308	777	5.359
778	7.013	778	1.308	778	5.360
779	7.016	779	1.306	779	5.373
780	7.021	780	1.309	780	5.363
781	7.028	781	1.311	781	5.359
782	7.028	782	1.310	782	5.363
783	7.032	783	1.313	783	5.354
784	7.037	784	1.314	784	5.356
785	7.041	785	1.315	785	5.354
786	7.041	786	1.316	786	5.348
787	7.046	787	1.317	787	5.350
788	7.046	788	1.319	788	5.342
789	7.044	789	1.317	789	5.348
790	7.050	790	1.319	790	5.344
791	7.044	791	1.318	791	5.345
792	7.047	792	1.320	792	5.337
793	7.053	793	1.318	793	5.349
794	7.057	794	1.321	794	5.344
795	7.060	795	1.321	795	5.344
796	7.078	796	1.326	796	5.339
797	7.099	797	1.331	797	5.335
798	7.110	798	1.333	798	5.334
799	7.125	799	1.337	799	5.330
800	7.135	800	1.339	800	5.328
801	7.151	801	1.342	801	5.328
802	7.158	802	1.344	802	5.327
803	7.167	803	1.343	803	5.338
804	7.171	804	1.349	804	5.317
805	7.177	805	1.348	805	5.322
806	7.180	806	1.350	806	5.319
807	7.187	807	1.351	807	5.321
808	7.196	808	1.351	808	5.327
809	7.197	809	1.352	809	5.323
810	7.198	810	1.356	810	5.309
811	7.205	811	1.356	811	5.313
812	7.203	812	1.356	812	5.312
813	7.212	813	1.356	813	5.317
814	7.221	814	1.359	814	5.313
815	7.225	815	1.360	815	5.312
816	7.228	816	1.358	816	5.321
817	7.236	817	1.363	817	5.309
818	7.236	818	1.363	818	5.308
819	7.246	819	1.366	819	5.305
820	7.242	820	1.368	820	5.292
821	7.255	821	1.372	821	5.289
822	7.269	822	1.373	822	5.294
823	7.270	823	1.376	823	5.284
824	7.275	824	1.376	824	5.287
825	7.274	825	1.370	825	5.308
826	7.284	826	1.375	826	5.299
827	7.284	827	1.376	827	5.293
828	7.282	828	1.376	828	5.291
829	7.288	829	1.377	829	5.293
830	7.288	830	1.377	830	5.291
831	7.295	831	1.379	831	5.291
832	7.304	832	1.383	832	5.282
833	7.314	833	1.382	833	5.292
834	7.317	834	1.383	834	5.291
835	7.323	835	1.385	835	5.287
836	7.324	836	1.388	836	5.278
837	7.326	837	1.388	837	5.278
838	7.326	838	1.385	838	5.288
839	7.329	839	1.384	839	5.296
840	7.333	840	1.388	840	5.282
841	7.346	841	1.387	841	5.296
842	7.352	842	1.392	842	5.283
843	7.358	843	1.394	843	5.278
844	7.372	844	1.394	844	5.289
845	7.381	845	1.397	845	5.285
846	7.387	846	1.401	846	5.274
847	7.389	847	1.399	847	5.280
848	7.388	848	1.400	848	5.276
849	7.396	849	1.402	849	5.277
850	7.398	850	1.403	850	5.273
851	7.397	851	1.406	851	5.262
852	7.398	852	1.403	852	5.272
853	7.402	853	1.404	853	5.274
854	7.408	854	1.405	854	5.271
855	7.407	855	1.408	855	5.262
856	7.410	856	1.407	856	5.268
857	7.411	857	1.408	857	5.263
858	7.413	858	1.409	858	5.261
859	7.419	859	1.411	859	5.258
860	7.419	860	1.410	860	5.260
861	7.422	861	1.412	861	5.257
862	7.425	862	1.412	862	5.259
863	7.426	863	1.414	863	5.252
864	7.434	864	1.414	864	5.257
865	7.439	865	1.417	865	5.250
866	7.445	866	1.415	866	5.261
867	7.443	867	1.417	867	5.254
868	7.448	868	1.418	868	5.252
869	7.453	869	1.420	869	5.249
870	7.457	870	1.422	870	5.245
871	7.461	871	1.424	871	5.240
872	7.462	872	1.426	872	5.234
873	7.464	873	1.422	873	5.249
874	7.481	874	1.429	874	5.236
875	7.503	875	1.435	875	5.230
876	7.525	876	1.438	876	5.234
877	7.531	877	1.439	877	5.234
878	7.535	878	1.440	878	5.233
879	7.531	879	1.437	879	5.240
880	7.526	880	1.439	880	5.232
881	7.523	881	1.437	881	5.234
882	7.512	882	1.437	882	5.229
883	7.507	883	1.435	883	5.233
884	7.494	884	1.435	884	5.221
885	7.483	885	1.428	885	5.238
886	7.482	886	1.430	886	5.233
887	7.470	887	1.429	887	5.228
888	7.467	888	1.426	888	5.237
889	7.467	889	1.428	889	5.230
890	7.473	890	1.432	890	5.220
891	7.484	891	1.429	891	5.238
892	7.480	892	1.432	892	5.224
893	7.476	893	1.428	893	5.235
894	7.467	894	1.426	894	5.236
895	7.466	895	1.427	895	5.231
896	7.460	896	1.429	896	5.222
897	7.458	897	1.428	897	5.221
898	7.464	898	1.429	898	5.225
899	7.473	899	1.432	899	5.219
900	7.478	900	1.431	900	5.226
901	7.489	901	1.435	901	5.220
902	7.492	902	1.437	902	5.213
903	7.500	903	1.437	903	5.218
904	7.506	904	1.438	904	5.221
905	7.510	905	1.442	905	5.207
906	7.521	906	1.444	906	5.209
907	7.530	907	1.442	907	5.220
908	7.533	908	1.444	908	5.217
909	7.541	909	1.449	909	5.204
910	7.549	910	1.450	910	5.206
911	7.554	911	1.451	911	5.207
912	7.558	912	1.451	912	5.208
913	7.565	913	1.455	913	5.199
914	7.568	914	1.452	914	5.212
915	7.578	915	1.456	915	5.203
916	7.583	916	1.458	916	5.201
917	7.574	917	1.456	917	5.201
918	7.582	918	1.457	918	5.203
919	7.584	919	1.461	919	5.192
920	7.588	920	1.462	920	5.191
921	7.602	921	1.464	921	5.192
922	7.610	922	1.467	922	5.186
923	7.621	923	1.470	923	5.183
924	7.630	924	1.467	924	5.200
925	7.633	925	1.472	925	5.186
926	7.637	926	1.470	926	5.193
927	7.635	927	1.474	927	5.181
928	7.641	928	1.475	928	5.181
929	7.640	929	1.475	929	5.181
930	7.645	930	1.474	930	5.188
931	7.661	931	1.479	931	5.182
932	7.672	932	1.480	932	5.183
933	7.673	933	1.481	933	5.182
934	7.689	934	1.484	934	5.183
935	7.690	935	1.487	935	5.172
936	7.693	936	1.487	936	5.175
937	7.709	937	1.493	937	5.163
938	7.719	938	1.491	938	5.176
939	7.734	939	1.496	939	5.171
940	7.751	940	1.499	940	5.171
941	7.770	941	1.507	941	5.157
942	7.786	942	1.507	942	5.167
943	7.800	943	1.511	943	5.161
944	7.816	944	1.514	944	5.162
945	7.827	945	1.518	945	5.158
946	7.840	946	1.521	946	5.156
947	7.852	947	1.523	947	5.155
948	7.873	948	1.528	948	5.153
949	7.891	949	1.532	949	5.149
950	7.894	950	1.533	950	5.148
951	7.896	951	1.534	951	5.146
952	7.908	952	1.537	952	5.144
953	7.906	953	1.536	953	5.147
954	7.905	954	1.539	954	5.137
955	7.909	955	1.539	955	5.138
956	7.912	956	1.539	956	5.141
957	7.909	957	1.537	957	5.145
958	7.898	958	1.536	958	5.140
959	7.884	959	1.536	959	5.133
960	7.875	960	1.532	960	5.141
961	7.868	961	1.531	961	5.141
962	7.865	962	1.530	962	5.142
963	7.861	963	1.529	963	5.141
964	7.851	964	1.527	964	5.141
965	7.849	965	1.528	965	5.135
966	7.850	966	1.528	966	5.137
967	7.853	967	1.530	967	5.134
968	7.853	968	1.529	968	5.135
969	7.856	969	1.530	969	5.133
970	7.857	970	1.531	970	5.131
971	7.860	971	1.531	971	5.134
972	7.857	972	1.529	972	5.138
973	7.856	973	1.531	973	5.133
974	7.865	974	1.534	974	5.126
975	7.865	975	1.535	975	5.122
976	7.869	976	1.535	976	5.127
977	7.871	977	1.535	977	5.128
978	7.868	978	1.534	978	5.129
979	7.872	979	1.539	979	5.116
980	7.874	980	1.540	980	5.112
981	7.873	981	1.537	981	5.122
982	7.881	982	1.537	982	5.129
983	7.884	983	1.541	983	5.116
984	7.882	984	1.540	984	5.116
985	7.886	985	1.541	985	5.116
986	7.894	986	1.544	986	5.112
987	7.896	987	1.545	987	5.111
988	7.901	988	1.543	988	5.122
989	7.903	989	1.545	989	5.116
990	7.907	990	1.546	990	5.114
991	7.906	991	1.548	991	5.107
992	7.911	992	1.548	992	5.111
993	7.914	993	1.551	993	5.103
994	7.918	994	1.549	994	5.111
995	7.918	995	1.553	995	5.098
996	7.920	996	1.552	996	5.104
997	7.928	997	1.556	997	5.094
998	7.931	998	1.554	998	5.105
999	7.936	999	1.555	999	5.103
1E3	7.944	1E3	1.558	1E3	5.099
1E3	7.949	1E3	1.557	1E3	5.104
1E3	7.956	1E3	1.556	1E3	5.112
1E3	7.960	1E3	1.562	1E3	5.095
1E3	7.966	1E3	1.564	1E3	5.093
1.01E3	7.970	1.01E3	1.565	1.01E3	5.092
1.01E3	7.976	1.01E3	1.564	1.01E3	5.100
1.01E3	7.977	1.01E3	1.565	1.01E3	5.097
1.01E3	7.986	1.01E3	1.569	1.01E3	5.089
1.01E3	7.996	1.01E3	1.568	1.01E3	5.101
1.01E3	8.022	1.01E3	1.575	1.01E3	5.093
1.01E3	8.029	1.01E3	1.577	1.01E3	5.090
1.01E3	8.050	1.01E3	1.583	1.01E3	5.085
1.01E3	8.071	1.01E3	1.587	1.01E3	5.084
1.01E3	8.072	1.01E3	1.590	1.01E3	5.075
1.02E3	8.067	1.02E3	1.586	1.02E3	5.088
1.02E3	8.051	1.02E3	1.584	1.02E3	5.081
1.02E3	8.033	1.02E3	1.581	1.02E3	5.081
1.02E3	8.022	1.02E3	1.576	1.02E3	5.090
1.02E3	8.010	1.02E3	1.577	1.02E3	5.080
1.02E3	8.011	1.02E3	1.574	1.02E3	5.091
1.02E3	8.017	1.02E3	1.577	1.02E3	5.082
1.02E3	8.021	1.02E3	1.578	1.02E3	5.084
1.02E3	8.024	1.02E3	1.579	1.02E3	5.081
1.02E3	8.028	1.02E3	1.580	1.02E3	5.081
1.03E3	8.035	1.03E3	1.581	1.03E3	5.081
1.03E3	8.038	1.03E3	1.582	1.03E3	5.080
1.03E3	8.039	1.03E3	1.584	1.03E3	5.077
1.03E3	8.044	1.03E3	1.585	1.03E3	5.075
1.03E3	8.042	1.03E3	1.585	1.03E3	5.073
1.03E3	8.046	1.03E3	1.585	1.03E3	5.077
1.03E3	8.052	1.03E3	1.587	1.03E3	5.075
1.03E3	8.057	1.03E3	1.586	1.03E3	5.080
1.03E3	8.060	1.03E3	1.591	1.03E3	5.065
1.03E3	8.060	1.03E3	1.594	1.03E3	5.057
1.04E3	8.062	1.04E3	1.592	1.04E3	5.065
1.04E3	8.062	1.04E3	1.594	1.04E3	5.059
1.04E3	8.065	1.04E3	1.592	1.04E3	5.067
1.04E3	8.069	1.04E3	1.594	1.04E3	5.061
1.04E3	8.066	1.04E3	1.593	1.04E3	5.063
1.04E3	8.070	1.04E3	1.594	1.04E3	5.062
1.04E3	8.070	1.04E3	1.595	1.04E3	5.059
1.04E3	8.072	1.04E3	1.593	1.04E3	5.068
1.04E3	8.074	1.04E3	1.598	1.04E3	5.052
1.04E3	8.075	1.04E3	1.595	1.04E3	5.061
1.05E3	8.077	1.05E3	1.598	1.05E3	5.055
1.05E3	8.079	1.05E3	1.599	1.05E3	5.052
1.05E3	8.078	1.05E3	1.601	1.05E3	5.047
1.05E3	8.080	1.05E3	1.600	1.05E3	5.050
1.05E3	8.081	1.05E3	1.601	1.05E3	5.049
1.05E3	8.091	1.05E3	1.602	1.05E3	5.049
1.05E3	8.089	1.05E3	1.603	1.05E3	5.046
1.05E3	8.099	1.05E3	1.604	1.05E3	5.049
1.05E3	8.106	1.05E3	1.606	1.05E3	5.049
1.05E3	8.108	1.05E3	1.607	1.05E3	5.045
1.06E3	8.112	1.06E3	1.608	1.06E3	5.044
1.06E3	8.119	1.06E3	1.611	1.06E3	5.041
1.06E3	8.127	1.06E3	1.611	1.06E3	5.044
1.06E3	8.129	1.06E3	1.613	1.06E3	5.041
1.06E3	8.133	1.06E3	1.615	1.06E3	5.037
1.06E3	8.139	1.06E3	1.615	1.06E3	5.039
1.06E3	8.142	1.06E3	1.617	1.06E3	5.035
1.06E3	8.145	1.06E3	1.619	1.06E3	5.032
1.06E3	8.158	1.06E3	1.622	1.06E3	5.031
1.06E3	8.171	1.06E3	1.624	1.06E3	5.031
1.07E3	8.177	1.07E3	1.623	1.07E3	5.038
1.07E3	8.184	1.07E3	1.627	1.07E3	5.031
1.07E3	8.188	1.07E3	1.628	1.07E3	5.030
1.07E3	8.190	1.07E3	1.630	1.07E3	5.024
1.07E3	8.198	1.07E3	1.630	1.07E3	5.028
1.07E3	8.200	1.07E3	1.633	1.07E3	5.020
1.07E3	8.204	1.07E3	1.632	1.07E3	5.028
1.07E3	8.204	1.07E3	1.631	1.07E3	5.029
1.07E3	8.213	1.07E3	1.632	1.07E3	5.033
1.07E3	8.219	1.07E3	1.637	1.07E3	5.020
1.08E3	8.228	1.08E3	1.636	1.08E3	5.030
1.08E3	8.229	1.08E3	1.638	1.08E3	5.024
1.08E3	8.234	1.08E3	1.638	1.08E3	5.028
1.08E3	8.238	1.08E3	1.641	1.08E3	5.019
1.08E3	8.240	1.08E3	1.640	1.08E3	5.025
1.08E3	8.241	1.08E3	1.644	1.08E3	5.013
1.08E3	8.239	1.08E3	1.643	1.08E3	5.014
1.08E3	8.242	1.08E3	1.645	1.08E3	5.010
1.08E3	8.244	1.08E3	1.645	1.08E3	5.012
1.08E3	8.244	1.08E3	1.645	1.08E3	5.011
1.09E3	8.251	1.09E3	1.644	1.09E3	5.019
1.09E3	8.250	1.09E3	1.644	1.09E3	5.017
1.09E3	8.249	1.09E3	1.647	1.09E3	5.008
1.09E3	8.254	1.09E3	1.646	1.09E3	5.015
1.09E3	8.256	1.09E3	1.649	1.09E3	5.006
1.09E3	8.262	1.09E3	1.651	1.09E3	5.003
1.09E3	8.272	1.09E3	1.653	1.09E3	5.003
1.09E3	8.281	1.09E3	1.652	1.09E3	5.013
1.09E3	8.289	1.09E3	1.657	1.09E3	5.002
1.09E3	8.296	1.09E3	1.658	1.09E3	5.003
1.1E3	8.300	1.1E3	1.659	1.1E3	5.004
1.1E3	8.306	1.1E3	1.662	1.1E3	4.998
1.1E3	8.312	1.1E3	1.662	1.1E3	5.000
1.1E3	8.318	1.1E3	1.664	1.1E3	4.999
1.1E3	8.322	1.1E3	1.663	1.1E3	5.003
1.1E3	8.332	1.1E3	1.669	1.1E3	4.994
1.1E3	8.338	1.1E3	1.667	1.1E3	5.002
1.1E3	8.341	1.1E3	1.670	1.1E3	4.994
1.1E3	8.337	1.1E3	1.668	1.1E3	4.998
1.1E3	8.332	1.1E3	1.668	1.1E3	4.995
1.11E3	8.327	1.11E3	1.668	1.11E3	4.992
1.11E3	8.330	1.11E3	1.667	1.11E3	4.996
1.11E3	8.331	1.11E3	1.668	1.11E3	4.994
1.11E3	8.331	1.11E3	1.668	1.11E3	4.995
1.11E3	8.326	1.11E3	1.670	1.11E3	4.986
1.11E3	8.324	1.11E3	1.668	1.11E3	4.989
1.11E3	8.328	1.11E3	1.669	1.11E3	4.990
1.11E3	8.333	1.11E3	1.669	1.11E3	4.992
1.11E3	8.335	1.11E3	1.672	1.11E3	4.985
1.11E3	8.334	1.11E3	1.673	1.11E3	4.981
1.12E3	8.340	1.12E3	1.673	1.12E3	4.985
1.12E3	8.350	1.12E3	1.674	1.12E3	4.989
1.12E3	8.347	1.12E3	1.674	1.12E3	4.986
1.12E3	8.349	1.12E3	1.678	1.12E3	4.976
1.12E3	8.351	1.12E3	1.677	1.12E3	4.979
1.12E3	8.351	1.12E3	1.674	1.12E3	4.990
1.12E3	8.356	1.12E3	1.678	1.12E3	4.981
1.12E3	8.359	1.12E3	1.678	1.12E3	4.982
1.12E3	8.363	1.12E3	1.677	1.12E3	4.986
1.12E3	8.362	1.12E3	1.677	1.12E3	4.986
1.13E3	8.364	1.13E3	1.679	1.13E3	4.983
1.13E3	8.367	1.13E3	1.680	1.13E3	4.981
1.13E3	8.368	1.13E3	1.682	1.13E3	4.976
1.13E3	8.378	1.13E3	1.682	1.13E3	4.981
1.13E3	8.374	1.13E3	1.683	1.13E3	4.975
1.13E3	8.374	1.13E3	1.686	1.13E3	4.965
1.13E3	8.380	1.13E3	1.685	1.13E3	4.974
1.13E3	8.384	1.13E3	1.684	1.13E3	4.977
1.13E3	8.384	1.13E3	1.686	1.13E3	4.973
1.13E3	8.374	1.13E3	1.685	1.13E3	4.969
1.14E3	8.380	1.14E3	1.685	1.14E3	4.973
1.14E3	8.388	1.14E3	1.687	1.14E3	4.972
1.14E3	8.387	1.14E3	1.688	1.14E3	4.967
1.14E3	8.395	1.14E3	1.690	1.14E3	4.968
1.14E3	8.395	1.14E3	1.690	1.14E3	4.967
1.14E3	8.400	1.14E3	1.692	1.14E3	4.963
1.14E3	8.403	1.14E3	1.694	1.14E3	4.959
1.14E3	8.406	1.14E3	1.696	1.14E3	4.957
1.14E3	8.405	1.14E3	1.694	1.14E3	4.963
1.14E3	8.406	1.14E3	1.696	1.14E3	4.958
1.15E3	8.400	1.15E3	1.696	1.15E3	4.953
1.15E3	8.400	1.15E3	1.693	1.15E3	4.962
1.15E3	8.392	1.15E3	1.690	1.15E3	4.965
1.15E3	8.391	1.15E3	1.693	1.15E3	4.956
1.15E3	8.400	1.15E3	1.695	1.15E3	4.957
1.15E3	8.411	1.15E3	1.697	1.15E3	4.956
1.15E3	8.413	1.15E3	1.699	1.15E3	4.952
1.15E3	8.427	1.15E3	1.701	1.15E3	4.955
1.15E3	8.444	1.15E3	1.704	1.15E3	4.955
1.15E3	8.470	1.15E3	1.710	1.15E3	4.953
1.16E3	8.493	1.16E3	1.718	1.16E3	4.944
1.16E3	8.515	1.16E3	1.719	1.16E3	4.952
1.16E3	8.529	1.16E3	1.727	1.16E3	4.940
1.16E3	8.554	1.16E3	1.734	1.16E3	4.934
1.16E3	8.576	1.16E3	1.738	1.16E3	4.934
1.16E3	8.590	1.16E3	1.743	1.16E3	4.928
1.16E3	8.612	1.16E3	1.748	1.16E3	4.927
1.16E3	8.629	1.16E3	1.753	1.16E3	4.921
1.16E3	8.618	1.16E3	1.750	1.16E3	4.926
1.16E3	8.599	1.16E3	1.746	1.16E3	4.927
1.17E3	8.589	1.17E3	1.743	1.17E3	4.929
1.17E3	8.576	1.17E3	1.741	1.17E3	4.926
1.17E3	8.575	1.17E3	1.742	1.17E3	4.922
1.17E3	8.581	1.17E3	1.741	1.17E3	4.929
1.17E3	8.581	1.17E3	1.742	1.17E3	4.927
1.17E3	8.578	1.17E3	1.742	1.17E3	4.924
1.17E3	8.587	1.17E3	1.743	1.17E3	4.927
1.17E3	8.584	1.17E3	1.744	1.17E3	4.922
1.17E3	8.585	1.17E3	1.744	1.17E3	4.922
1.17E3	8.580	1.17E3	1.743	1.17E3	4.922
1.18E3	8.571	1.18E3	1.742	1.18E3	4.921
1.18E3	8.567	1.18E3	1.739	1.18E3	4.927
1.18E3	8.556	1.18E3	1.736	1.18E3	4.929
1.18E3	8.558	1.18E3	1.736	1.18E3	4.930
1.18E3	8.559	1.18E3	1.738	1.18E3	4.925
1.18E3	8.556	1.18E3	1.735	1.18E3	4.932
1.18E3	8.551	1.18E3	1.731	1.18E3	4.939
1.18E3	8.553	1.18E3	1.728	1.18E3	4.949
1.18E3	8.559	1.18E3	1.729	1.18E3	4.950
1.18E3	8.527	1.18E3	1.724	1.18E3	4.945
1.19E3	8.800	1.19E3	1.772	1.19E3	4.966
1.19E3	4.112	1.19E3	0.749	1.19E3	5.487
1.19E3	3.458	1.19E3	0.625	1.19E3	5.535
1.19E3	7.112	1.19E3	1.385	1.19E3	5.135
1.19E3	8.552	1.19E3	1.678	1.19E3	5.098
1.19E3	7.181	1.19E3	1.399	1.19E3	5.133
1.19E3	6.811	1.19E3	1.327	1.19E3	5.132
1.19E3	8.160	1.19E3	1.599	1.19E3	5.104
1.19E3	8.200	1.19E3	1.608	1.19E3	5.100
1.19E3	8.195	1.19E3	1.607	1.19E3	5.100
1.2E3	8.197	1.2E3	1.605	1.2E3	5.108
1.2E3	8.001	1.2E3	1.537	1.2E3	5.204
1.2E3	8.969	1.2E3	1.670	1.2E3	5.370
1.2E3	9.583	1.2E3	1.800	1.2E3	5.323
1.2E3	10.005	1.2E3	1.926	1.2E3	5.194
1.2E3	10.005	1.2E3	1.931	1.2E3	5.182
1.2E3	10.005	1.2E3	1.931	1.2E3	5.181
1.2E3	10.003	1.2E3	1.944	1.2E3	5.146
1.2E3	9.923	1.2E3	1.884	1.2E3	5.268
1.2E3	9.984	1.2E3	1.892	1.2E3	5.277
1.21E3	9.969	1.21E3	1.891	1.21E3	5.273
1.21E3	8.789	1.21E3	1.665	1.21E3	5.280
1.21E3	8.512	1.21E3	1.627	1.21E3	5.233
1.21E3	8.452	1.21E3	1.616	1.21E3	5.229
1.21E3	8.835	1.21E3	1.696	1.21E3	5.208
1.21E3	9.243	1.21E3	1.786	1.21E3	5.174
1.21E3	9.246	1.21E3	1.789	1.21E3	5.168
1.21E3	9.213	1.21E3	1.778	1.21E3	5.183
1.21E3	9.384	1.21E3	1.816	1.21E3	5.166
1.21E3	9.274	1.21E3	1.794	1.21E3	5.168
1.22E3	9.286	1.22E3	1.793	1.22E3	5.178
1.22E3	9.283	1.22E3	1.794	1.22E3	5.173
1.22E3	9.308	1.22E3	1.819	1.22E3	5.118
1.22E3	9.296	1.22E3	1.805	1.22E3	5.151
1.22E3	9.298	1.22E3	1.806	1.22E3	5.150
1.22E3	8.566	1.22E3	1.646	1.22E3	5.204
1.22E3	6.971	1.22E3	1.310	1.22E3	5.320
1.22E3	6.967	1.22E3	1.310	1.22E3	5.319
1.22E3	6.975	1.22E3	1.310	1.22E3	5.324
1.22E3	6.975	1.22E3	1.310	1.22E3	5.325
1.23E3	6.980	1.23E3	1.313	1.23E3	5.318
1.23E3	6.981	1.23E3	1.313	1.23E3	5.316
1.23E3	6.981	1.23E3	1.314	1.23E3	5.312
1.23E3	6.984	1.23E3	1.314	1.23E3	5.314
1.23E3	6.988	1.23E3	1.317	1.23E3	5.308
1.23E3	6.993	1.23E3	1.318	1.23E3	5.305
1.23E3	6.998	1.23E3	1.319	1.23E3	5.305
1.23E3	7.000	1.23E3	1.321	1.23E3	5.300
1.23E3	7.004	1.23E3	1.322	1.23E3	5.296
1.23E3	7.005	1.23E3	1.320	1.23E3	5.305
1.24E3	7.006	1.24E3	1.322	1.24E3	5.300
1.24E3	7.012	1.24E3	1.323	1.24E3	5.302
1.24E3	7.016	1.24E3	1.325	1.24E3	5.294
1.24E3	7.020	1.24E3	1.326	1.24E3	5.293
1.24E3	7.017	1.24E3	1.327	1.24E3	5.290
1.24E3	7.020	1.24E3	1.324	1.24E3	5.303
1.24E3	7.022	1.24E3	1.327	1.24E3	5.293
1.24E3	7.024	1.24E3	1.328	1.24E3	5.287
1.24E3	7.031	1.24E3	1.330	1.24E3	5.288
1.24E3	7.047	1.24E3	1.333	1.24E3	5.288
1.25E3	7.059	1.25E3	1.337	1.25E3	5.279
1.25E3	7.076	1.25E3	1.340	1.25E3	5.282
1.25E3	7.076	1.25E3	1.340	1.25E3	5.279
1.25E3	7.073	1.25E3	1.341	1.25E3	5.274
1.25E3	7.071	1.25E3	1.339	1.25E3	5.279
1.25E3	7.069	1.25E3	1.338	1.25E3	5.282
1.25E3	7.078	1.25E3	1.341	1.25E3	5.280
1.25E3	7.089	1.25E3	1.342	1.25E3	5.281
1.25E3	7.102	1.25E3	1.346	1.25E3	5.276
1.25E3	7.112	1.25E3	1.349	1.25E3	5.272
1.26E3	7.133	1.26E3	1.355	1.26E3	5.265
1.26E3	7.156	1.26E3	1.360	1.26E3	5.262
1.26E3	7.173	1.26E3	1.362	1.26E3	5.266
1.26E3	7.184	1.26E3	1.368	1.26E3	5.253
1.26E3	7.178	1.26E3	1.362	1.26E3	5.272
1.26E3	7.173	1.26E3	1.365	1.26E3	5.255
1.26E3	7.164	1.26E3	1.361	1.26E3	5.264
1.26E3	7.147	1.26E3	1.355	1.26E3	5.277
1.26E3	7.126	1.26E3	1.348	1.26E3	5.286
1.26E3	7.121	1.26E3	1.346	1.26E3	5.289
1.27E3	7.120	1.27E3	1.345	1.27E3	5.293
1.27E3	5.364	1.27E3	1.140	1.27E3	4.705
1.27E3	4.587	1.27E3	1.048	1.27E3	4.378
1.27E3	4.911	1.27E3	0.940	1.27E3	5.222
1.27E3	6.949	1.27E3	1.373	1.27E3	5.060
1.27E3	6.985	1.27E3	1.316	1.27E3	5.307
1.27E3	6.982	1.27E3	1.316	1.27E3	5.307
1.27E3	6.986	1.27E3	1.318	1.27E3	5.301
1.27E3	6.993	1.27E3	1.319	1.27E3	5.300
1.27E3	7.002	1.27E3	1.323	1.27E3	5.294
1.28E3	7.023	1.28E3	1.326	1.28E3	5.297
1.28E3	7.068	1.28E3	1.334	1.28E3	5.297
1.28E3	7.162	1.28E3	1.358	1.28E3	5.273
1.28E3	7.202	1.28E3	1.368	1.28E3	5.265
1.28E3	7.241	1.28E3	1.375	1.28E3	5.266
1.28E3	7.250	1.28E3	1.378	1.28E3	5.261
1.28E3	7.261	1.28E3	1.395	1.28E3	5.207
1.28E3	7.377	1.28E3	1.515	1.28E3	4.868
1.28E3	8.443	1.28E3	2.611	1.28E3	3.234
1.28E3	8.163	1.28E3	2.325	1.28E3	3.510
1.29E3	8.283	1.29E3	2.455	1.29E3	3.374
1.29E3	8.093	1.29E3	2.252	1.29E3	3.595
1.29E3	7.985	1.29E3	2.125	1.29E3	3.757
1.29E3	7.357	1.29E3	1.479	1.29E3	4.974
1.29E3	7.271	1.29E3	1.391	1.29E3	5.225
1.29E3	7.276	1.29E3	1.394	1.29E3	5.219
1.29E3	7.290	1.29E3	1.402	1.29E3	5.202
1.29E3	7.304	1.29E3	1.400	1.29E3	5.218
1.29E3	7.318	1.29E3	1.404	1.29E3	5.213
1.29E3	7.329	1.29E3	1.409	1.29E3	5.202
1.3E3	7.334	1.3E3	1.407	1.3E3	5.213
1.3E3	7.327	1.3E3	1.409	1.3E3	5.202
1.3E3	7.328	1.3E3	1.408	1.3E3	5.204
1.3E3	7.333	1.3E3	1.410	1.3E3	5.201
1.3E3	7.327	1.3E3	1.410	1.3E3	5.197
1.3E3	7.331	1.3E3	1.410	1.3E3	5.200
1.3E3	7.332	1.3E3	1.408	1.3E3	5.206
1.3E3	7.328	1.3E3	1.411	1.3E3	5.193
1.3E3	7.332	1.3E3	1.409	1.3E3	5.203
1.3E3	7.334	1.3E3	1.411	1.3E3	5.196
1.31E3	7.345	1.31E3	1.412	1.31E3	5.201
1.31E3	7.343	1.31E3	1.413	1.31E3	5.198
1.31E3	7.343	1.31E3	1.412	1.31E3	5.202
1.31E3	7.344	1.31E3	1.414	1.31E3	5.194
1.31E3	7.343	1.31E3	1.413	1.31E3	5.197
1.31E3	7.347	1.31E3	1.417	1.31E3	5.185
1.31E3	7.369	1.31E3	1.420	1.31E3	5.189
1.31E3	7.386	1.31E3	1.423	1.31E3	5.189
1.31E3	7.397	1.31E3	1.427	1.31E3	5.183
1.31E3	7.407	1.31E3	1.429	1.31E3	5.184
1.32E3	7.403	1.32E3	1.429	1.32E3	5.182
1.32E3	7.397	1.32E3	1.428	1.32E3	5.179
1.32E3	7.394	1.32E3	1.426	1.32E3	5.185
1.32E3	7.388	1.32E3	1.426	1.32E3	5.182
1.32E3	7.391	1.32E3	1.426	1.32E3	5.183
1.32E3	7.386	1.32E3	1.427	1.32E3	5.175
1.32E3	7.384	1.32E3	1.428	1.32E3	5.170
1.32E3	7.388	1.32E3	1.428	1.32E3	5.172
1.32E3	7.384	1.32E3	1.427	1.32E3	5.174
1.32E3	7.384	1.32E3	1.426	1.32E3	5.179
1.33E3	7.385	1.33E3	1.426	1.33E3	5.178
1.33E3	7.381	1.33E3	1.426	1.33E3	5.176
1.33E3	7.391	1.33E3	1.427	1.33E3	5.180
1.33E3	7.403	1.33E3	1.430	1.33E3	5.176
1.33E3	7.403	1.33E3	1.431	1.33E3	5.173
1.33E3	7.401	1.33E3	1.434	1.33E3	5.163
1.33E3	7.402	1.33E3	1.430	1.33E3	5.176
1.33E3	7.398	1.33E3	1.432	1.33E3	5.165
1.33E3	7.395	1.33E3	1.431	1.33E3	5.167
1.33E3	7.390	1.33E3	1.430	1.33E3	5.167
1.34E3	7.386	1.34E3	1.428	1.34E3	5.173
1.34E3	7.378	1.34E3	1.427	1.34E3	5.171
1.34E3	7.378	1.34E3	1.425	1.34E3	5.177
1.34E3	7.380	1.34E3	1.426	1.34E3	5.176
1.34E3	7.386	1.34E3	1.428	1.34E3	5.172
1.34E3	7.391	1.34E3	1.429	1.34E3	5.172
1.34E3	7.403	1.34E3	1.431	1.34E3	5.175
1.34E3	7.408	1.34E3	1.434	1.34E3	5.167
1.34E3	7.413	1.34E3	1.434	1.34E3	5.168
1.34E3	7.413	1.34E3	1.436	1.34E3	5.161
1.35E3	7.416	1.35E3	1.436	1.35E3	5.165
1.35E3	7.423	1.35E3	1.437	1.35E3	5.167
1.35E3	7.422	1.35E3	1.440	1.35E3	5.155
1.35E3	7.433	1.35E3	1.442	1.35E3	5.153
1.35E3	7.437	1.35E3	1.441	1.35E3	5.160
1.35E3	7.439	1.35E3	1.442	1.35E3	5.160
1.35E3	7.447	1.35E3	1.445	1.35E3	5.154
1.35E3	7.457	1.35E3	1.447	1.35E3	5.153
1.35E3	7.455	1.35E3	1.447	1.35E3	5.151
1.35E3	7.455	1.35E3	1.449	1.35E3	5.146
1.36E3	7.458	1.36E3	1.449	1.36E3	5.148
1.36E3	7.462	1.36E3	1.450	1.36E3	5.148
1.36E3	7.461	1.36E3	1.449	1.36E3	5.150
1.36E3	7.465	1.36E3	1.451	1.36E3	5.143
1.36E3	7.473	1.36E3	1.452	1.36E3	5.146
1.36E3	7.471	1.36E3	1.452	1.36E3	5.145
1.36E3	7.474	1.36E3	1.456	1.36E3	5.133
1.36E3	7.478	1.36E3	1.455	1.36E3	5.140
1.36E3	7.484	1.36E3	1.456	1.36E3	5.138
1.36E3	7.481	1.36E3	1.456	1.36E3	5.139
1.37E3	7.489	1.37E3	1.457	1.37E3	5.139
1.37E3	7.490	1.37E3	1.459	1.37E3	5.132
1.37E3	7.499	1.37E3	1.460	1.37E3	5.137
1.37E3	7.501	1.37E3	1.462	1.37E3	5.131
1.37E3	7.505	1.37E3	1.463	1.37E3	5.130
1.37E3	7.508	1.37E3	1.465	1.37E3	5.126
1.37E3	7.519	1.37E3	1.467	1.37E3	5.126
1.37E3	7.538	1.37E3	1.469	1.37E3	5.130
1.37E3	7.538	1.37E3	1.471	1.37E3	5.125
1.37E3	7.534	1.37E3	1.470	1.37E3	5.125
1.38E3	7.538	1.38E3	1.471	1.38E3	5.123
1.38E3	7.537	1.38E3	1.471	1.38E3	5.124
1.38E3	7.534	1.38E3	1.469	1.38E3	5.128
1.38E3	7.534	1.38E3	1.471	1.38E3	5.121
1.38E3	7.527	1.38E3	1.470	1.38E3	5.122
1.38E3	7.527	1.38E3	1.469	1.38E3	5.123
1.38E3	7.526	1.38E3	1.468	1.38E3	5.126
1.38E3	7.526	1.38E3	1.469	1.38E3	5.123
1.38E3	7.522	1.38E3	1.470	1.38E3	5.117
1.38E3	7.518	1.38E3	1.467	1.38E3	5.125
1.39E3	7.520	1.39E3	1.469	1.39E3	5.119
1.39E3	7.521	1.39E3	1.469	1.39E3	5.120
1.39E3	7.523	1.39E3	1.472	1.39E3	5.112
1.39E3	7.524	1.39E3	1.470	1.39E3	5.118
1.39E3	7.530	1.39E3	1.472	1.39E3	5.115
1.39E3	7.534	1.39E3	1.471	1.39E3	5.120
1.39E3	7.541	1.39E3	1.473	1.39E3	5.118
1.39E3	7.540	1.39E3	1.472	1.39E3	5.123
1.39E3	7.542	1.39E3	1.475	1.39E3	5.113
1.39E3	7.542	1.39E3	1.476	1.39E3	5.108
1.4E3	7.547	1.4E3	1.474	1.4E3	5.121
1.4E3	7.549	1.4E3	1.476	1.4E3	5.116
1.4E3	7.542	1.4E3	1.476	1.4E3	5.109
1.4E3	7.533	1.4E3	1.473	1.4E3	5.114
1.4E3	7.533	1.4E3	1.475	1.4E3	5.109
1.4E3	7.529	1.4E3	1.474	1.4E3	5.106
1.4E3	7.527	1.4E3	1.472	1.4E3	5.112
1.4E3	7.528	1.4E3	1.475	1.4E3	5.105
1.4E3	7.532	1.4E3	1.475	1.4E3	5.105
1.4E3	7.527	1.4E3	1.474	1.4E3	5.105
1.41E3	7.529	1.41E3	1.473	1.41E3	5.111
1.41E3	7.527	1.41E3	1.475	1.41E3	5.104
1.41E3	7.532	1.41E3	1.476	1.41E3	5.103
1.41E3	7.543	1.41E3	1.477	1.41E3	5.105
1.41E3	7.547	1.41E3	1.480	1.41E3	5.098
1.41E3	7.557	1.41E3	1.480	1.41E3	5.107
1.41E3	7.564	1.41E3	1.483	1.41E3	5.101
1.41E3	7.569	1.41E3	1.486	1.41E3	5.094
1.41E3	7.572	1.41E3	1.486	1.41E3	5.097
1.41E3	7.576	1.41E3	1.488	1.41E3	5.092
1.42E3	7.581	1.42E3	1.490	1.42E3	5.089
1.42E3	7.587	1.42E3	1.488	1.42E3	5.100
1.42E3	7.590	1.42E3	1.493	1.42E3	5.085
1.42E3	7.590	1.42E3	1.490	1.42E3	5.094
1.42E3	7.594	1.42E3	1.491	1.42E3	5.092
1.42E3	7.602	1.42E3	1.491	1.42E3	5.097
1.42E3	7.606	1.42E3	1.495	1.42E3	5.089
1.42E3	7.606	1.42E3	1.496	1.42E3	5.083
1.42E3	7.604	1.42E3	1.496	1.42E3	5.084
1.42E3	7.613	1.42E3	1.497	1.42E3	5.085
1.43E3	7.618	1.43E3	1.497	1.43E3	5.089
1.43E3	7.614	1.43E3	1.497	1.43E3	5.085
1.43E3	7.621	1.43E3	1.498	1.43E3	5.087
1.43E3	7.623	1.43E3	1.499	1.43E3	5.086
1.43E3	7.621	1.43E3	1.502	1.43E3	5.074
1.43E3	7.627	1.43E3	1.502	1.43E3	5.077
1.43E3	7.629	1.43E3	1.503	1.43E3	5.075
1.43E3	7.629	1.43E3	1.504	1.43E3	5.074
1.43E3	7.638	1.43E3	1.503	1.43E3	5.084
1.43E3	7.648	1.43E3	1.507	1.43E3	5.074
1.44E3	7.667	1.44E3	1.511	1.44E3	5.075
1.44E3	7.689	1.44E3	1.517	1.44E3	5.068
1.44E3	7.706	1.44E3	1.521	1.44E3	5.068
1.44E3	7.716	1.44E3	1.521	1.44E3	5.075
1.44E3	7.702	1.44E3	1.520	1.44E3	5.068
1.44E3	7.698	1.44E3	1.520	1.44E3	5.064
1.44E3	7.684	1.44E3	1.516	1.44E3	5.068
1.44E3	7.673	1.44E3	1.512	1.44E3	5.073
1.44E3	7.662	1.44E3	1.511	1.44E3	5.072
1.44E3	7.651	1.44E3	1.508	1.44E3	5.075
1.45E3	7.644	1.45E3	1.508	1.45E3	5.068
1.45E3	7.632	1.45E3	1.506	1.45E3	5.069
1.45E3	7.628	1.45E3	1.503	1.45E3	5.076
1.45E3	7.626	1.45E3	1.505	1.45E3	5.068
1.45E3	7.625	1.45E3	1.503	1.45E3	5.074
1.45E3	7.624	1.45E3	1.503	1.45E3	5.073
1.45E3	7.627	1.45E3	1.506	1.45E3	5.064
1.45E3	7.632	1.45E3	1.506	1.45E3	5.069
1.45E3	7.630	1.45E3	1.506	1.45E3	5.065
1.45E3	7.627	1.45E3	1.504	1.45E3	5.070
1.46E3	7.623	1.46E3	1.505	1.46E3	5.066
1.46E3	7.625	1.46E3	1.507	1.46E3	5.060
1.46E3	7.621	1.46E3	1.505	1.46E3	5.063
1.46E3	7.629	1.46E3	1.507	1.46E3	5.062
1.46E3	7.645	1.46E3	1.510	1.46E3	5.062
1.46E3	7.649	1.46E3	1.512	1.46E3	5.060
1.46E3	7.659	1.46E3	1.516	1.46E3	5.053
1.46E3	7.672	1.46E3	1.520	1.46E3	5.049
1.46E3	7.686	1.46E3	1.521	1.46E3	5.053
1.46E3	7.695	1.46E3	1.522	1.46E3	5.057
1.47E3	7.695	1.47E3	1.523	1.47E3	5.054
1.47E3	7.697	1.47E3	1.525	1.47E3	5.048
1.47E3	7.699	1.47E3	1.524	1.47E3	5.050
1.47E3	7.698	1.47E3	1.525	1.47E3	5.047
1.47E3	7.703	1.47E3	1.528	1.47E3	5.041
1.47E3	7.712	1.47E3	1.526	1.47E3	5.054
1.47E3	7.711	1.47E3	1.527	1.47E3	5.049
1.47E3	7.708	1.47E3	1.527	1.47E3	5.048
1.47E3	7.720	1.47E3	1.530	1.47E3	5.047
1.47E3	7.719	1.47E3	1.530	1.47E3	5.046
1.48E3	7.723	1.48E3	1.533	1.48E3	5.039
1.48E3	7.727	1.48E3	1.531	1.48E3	5.047
1.48E3	7.730	1.48E3	1.531	1.48E3	5.048
1.48E3	7.733	1.48E3	1.535	1.48E3	5.038
1.48E3	7.736	1.48E3	1.534	1.48E3	5.043
1.48E3	7.737	1.48E3	1.536	1.48E3	5.038
1.48E3	7.743	1.48E3	1.536	1.48E3	5.040
1.48E3	7.742	1.48E3	1.537	1.48E3	5.037
1.48E3	7.749	1.48E3	1.540	1.48E3	5.033
1.48E3	7.748	1.48E3	1.538	1.48E3	5.038
1.49E3	7.752	1.49E3	1.539	1.49E3	5.036
1.49E3	7.753	1.49E3	1.541	1.49E3	5.031
1.49E3	7.760	1.49E3	1.540	1.49E3	5.038
1.49E3	7.755	1.49E3	1.541	1.49E3	5.032
1.49E3	7.761	1.49E3	1.542	1.49E3	5.034
1.49E3	7.763	1.49E3	1.544	1.49E3	5.028
1.49E3	7.766	1.49E3	1.544	1.49E3	5.030
1.49E3	7.765	1.49E3	1.546	1.49E3	5.023
1.49E3	7.760	1.49E3	1.544	1.49E3	5.026
1.49E3	7.753	1.49E3	1.544	1.49E3	5.022
1.5E3	7.754	1.5E3	1.542	1.5E3	5.028
1.5E3	7.746	1.5E3	1.543	1.5E3	5.021
1.5E3	7.745	1.5E3	1.540	1.5E3	5.028
1.5E3	7.743	1.5E3	1.541	1.5E3	5.024
1.5E3	7.745	1.5E3	1.543	1.5E3	5.020
1.5E3	7.751	1.5E3	1.543	1.5E3	5.025
1.5E3	7.753	1.5E3	1.545	1.5E3	5.017
1.5E3	7.760	1.5E3	1.546	1.5E3	5.020
1.5E3	7.764	1.5E3	1.547	1.5E3	5.019
1.5E3	7.768	1.5E3	1.547	1.5E3	5.022
1.51E3	7.769	1.51E3	1.548	1.51E3	5.018
1.51E3	7.771	1.51E3	1.546	1.51E3	5.025
1.51E3	7.776	1.51E3	1.549	1.51E3	5.020
1.51E3	7.780	1.51E3	1.550	1.51E3	5.019
1.51E3	7.792	1.51E3	1.555	1.51E3	5.011
1.51E3	7.803	1.51E3	1.556	1.51E3	5.014
1.51E3	7.808	1.51E3	1.559	1.51E3	5.010
1.51E3	7.811	1.51E3	1.560	1.51E3	5.007
1.51E3	7.816	1.51E3	1.561	1.51E3	5.008
1.51E3	7.828	1.51E3	1.565	1.51E3	5.002
1.52E3	7.839	1.52E3	1.565	1.52E3	5.010
1.52E3	7.845	1.52E3	1.568	1.52E3	5.003
1.52E3	7.853	1.52E3	1.567	1.52E3	5.011
1.52E3	7.859	1.52E3	1.570	1.52E3	5.006
1.52E3	7.863	1.52E3	1.573	1.52E3	4.998
1.52E3	7.869	1.52E3	1.574	1.52E3	4.999
1.52E3	7.873	1.52E3	1.574	1.52E3	5.003
1.52E3	7.884	1.52E3	1.578	1.52E3	4.996
1.52E3	7.895	1.52E3	1.578	1.52E3	5.004
1.52E3	7.902	1.52E3	1.581	1.52E3	4.999
1.53E3	7.914	1.53E3	1.585	1.53E3	4.991
1.53E3	7.916	1.53E3	1.586	1.53E3	4.993
1.53E3	7.913	1.53E3	1.587	1.53E3	4.987
1.53E3	7.917	1.53E3	1.586	1.53E3	4.991
1.53E3	7.927	1.53E3	1.588	1.53E3	4.992
1.53E3	7.934	1.53E3	1.590	1.53E3	4.991
1.53E3	7.938	1.53E3	1.591	1.53E3	4.989
1.53E3	7.944	1.53E3	1.595	1.53E3	4.981
1.53E3	7.953	1.53E3	1.597	1.53E3	4.981
1.53E3	7.956	1.53E3	1.596	1.53E3	4.984
1.54E3	7.960	1.54E3	1.599	1.54E3	4.977
1.54E3	7.966	1.54E3	1.598	1.54E3	4.985
1.54E3	7.974	1.54E3	1.600	1.54E3	4.984
1.54E3	7.978	1.54E3	1.604	1.54E3	4.974
1.54E3	7.990	1.54E3	1.604	1.54E3	4.982
1.54E3	7.996	1.54E3	1.605	1.54E3	4.981
1.54E3	8.002	1.54E3	1.606	1.54E3	4.982
1.54E3	8.002	1.54E3	1.608	1.54E3	4.976
1.54E3	8.004	1.54E3	1.609	1.54E3	4.974
1.54E3	8.007	1.54E3	1.610	1.54E3	4.974
1.55E3	8.009	1.55E3	1.612	1.55E3	4.969
1.55E3	8.014	1.55E3	1.611	1.55E3	4.975
1.55E3	8.016	1.55E3	1.614	1.55E3	4.968
1.55E3	8.016	1.55E3	1.613	1.55E3	4.969
1.55E3	8.021	1.55E3	1.615	1.55E3	4.966
1.55E3	8.019	1.55E3	1.617	1.55E3	4.958
1.55E3	8.027	1.55E3	1.618	1.55E3	4.962
1.55E3	8.029	1.55E3	1.617	1.55E3	4.965
1.55E3	8.032	1.55E3	1.620	1.55E3	4.958
1.55E3	8.027	1.55E3	1.617	1.55E3	4.963
1.56E3	8.036	1.56E3	1.620	1.56E3	4.961
1.56E3	8.035	1.56E3	1.620	1.56E3	4.959
1.56E3	8.039	1.56E3	1.620	1.56E3	4.962
1.56E3	8.030	1.56E3	1.620	1.56E3	4.958
1.56E3	8.039	1.56E3	1.623	1.56E3	4.954
1.56E3	8.046	1.56E3	1.626	1.56E3	4.949
1.56E3	8.046	1.56E3	1.625	1.56E3	4.953
1.56E3	8.050	1.56E3	1.624	1.56E3	4.956
1.56E3	8.055	1.56E3	1.626	1.56E3	4.955
1.56E3	8.051	1.56E3	1.626	1.56E3	4.952
1.57E3	8.057	1.57E3	1.627	1.57E3	4.952
1.57E3	8.054	1.57E3	1.627	1.57E3	4.950
1.57E3	8.052	1.57E3	1.628	1.57E3	4.946
1.57E3	8.053	1.57E3	1.625	1.57E3	4.955
1.57E3	8.062	1.57E3	1.630	1.57E3	4.946
1.57E3	8.061	1.57E3	1.630	1.57E3	4.945
1.57E3	8.064	1.57E3	1.631	1.57E3	4.945
1.57E3	8.063	1.57E3	1.630	1.57E3	4.948
1.57E3	8.065	1.57E3	1.631	1.57E3	4.944
1.57E3	8.070	1.57E3	1.631	1.57E3	4.948
1.58E3	8.071	1.58E3	1.632	1.58E3	4.944
1.58E3	8.071	1.58E3	1.632	1.58E3	4.947
1.58E3	8.077	1.58E3	1.636	1.58E3	4.938
1.58E3	8.077	1.58E3	1.633	1.58E3	4.946
1.58E3	8.086	1.58E3	1.633	1.58E3	4.951
1.58E3	8.086	1.58E3	1.636	1.58E3	4.943
1.58E3	8.087	1.58E3	1.640	1.58E3	4.932
1.58E3	8.088	1.58E3	1.638	1.58E3	4.938
1.58E3	8.094	1.58E3	1.638	1.58E3	4.943
1.58E3	8.101	1.58E3	1.640	1.58E3	4.939
1.59E3	8.109	1.59E3	1.642	1.59E3	4.939
1.59E3	8.114	1.59E3	1.646	1.59E3	4.930
1.59E3	8.131	1.59E3	1.647	1.59E3	4.938
1.59E3	8.138	1.59E3	1.650	1.59E3	4.933
1.59E3	8.151	1.59E3	1.653	1.59E3	4.931
1.59E3	8.162	1.59E3	1.656	1.59E3	4.930
1.59E3	8.162	1.59E3	1.657	1.59E3	4.926
1.59E3	8.173	1.59E3	1.659	1.59E3	4.927
1.59E3	8.177	1.59E3	1.661	1.59E3	4.923
1.59E3	8.180	1.59E3	1.662	1.59E3	4.923
1.6E3	8.190	1.6E3	1.665	1.6E3	4.918
1.6E3	8.192	1.6E3	1.666	1.6E3	4.917
1.6E3	8.200	1.6E3	1.665	1.6E3	4.926
1.6E3	8.202	1.6E3	1.667	1.6E3	4.920
1.6E3	8.205	1.6E3	1.665	1.6E3	4.926
1.6E3	8.195	1.6E3	1.667	1.6E3	4.915
1.6E3	8.185	1.6E3	1.664	1.6E3	4.920
1.6E3	8.184	1.6E3	1.664	1.6E3	4.919
1.6E3	8.176	1.6E3	1.660	1.6E3	4.927
1.6E3	8.164	1.6E3	1.659	1.6E3	4.921
1.61E3	8.163	1.61E3	1.658	1.61E3	4.922
1.61E3	8.166	1.61E3	1.661	1.61E3	4.917
1.61E3	8.160	1.61E3	1.659	1.61E3	4.919
1.61E3	8.162	1.61E3	1.659	1.61E3	4.919
1.61E3	8.164	1.61E3	1.661	1.61E3	4.916
1.61E3	8.164	1.61E3	1.662	1.61E3	4.911
1.61E3	8.165	1.61E3	1.659	1.61E3	4.923
1.61E3	8.164	1.61E3	1.660	1.61E3	4.918
1.61E3	8.166	1.61E3	1.663	1.61E3	4.910
1.61E3	8.162	1.61E3	1.662	1.61E3	4.912
1.62E3	8.163	1.62E3	1.661	1.62E3	4.914
1.62E3	8.176	1.62E3	1.662	1.62E3	4.919
1.62E3	8.172	1.62E3	1.664	1.62E3	4.912
1.62E3	8.178	1.62E3	1.666	1.62E3	4.910
1.62E3	8.177	1.62E3	1.666	1.62E3	4.908
1.62E3	8.177	1.62E3	1.667	1.62E3	4.906
1.62E3	8.176	1.62E3	1.665	1.62E3	4.911
1.62E3	8.173	1.62E3	1.665	1.62E3	4.909
1.62E3	8.173	1.62E3	1.664	1.62E3	4.911
1.62E3	8.168	1.62E3	1.662	1.62E3	4.914
1.63E3	8.169	1.63E3	1.663	1.63E3	4.913
1.63E3	8.172	1.63E3	1.664	1.63E3	4.910
1.63E3	8.172	1.63E3	1.664	1.63E3	4.909
1.63E3	8.180	1.63E3	1.667	1.63E3	4.908
1.63E3	8.174	1.63E3	1.667	1.63E3	4.904
1.63E3	8.179	1.63E3	1.668	1.63E3	4.905
1.63E3	8.180	1.63E3	1.669	1.63E3	4.901
1.63E3	8.186	1.63E3	1.669	1.63E3	4.904
1.63E3	8.185	1.63E3	1.669	1.63E3	4.905
1.63E3	8.188	1.63E3	1.671	1.63E3	4.900
1.64E3	8.190	1.64E3	1.670	1.64E3	4.903
1.64E3	8.189	1.64E3	1.672	1.64E3	4.898
1.64E3	8.194	1.64E3	1.670	1.64E3	4.906
1.64E3	8.193	1.64E3	1.674	1.64E3	4.894
1.64E3	8.192	1.64E3	1.674	1.64E3	4.895
1.64E3	8.196	1.64E3	1.674	1.64E3	4.897
1.64E3	8.193	1.64E3	1.674	1.64E3	4.895
1.64E3	8.195	1.64E3	1.677	1.64E3	4.888
1.64E3	8.192	1.64E3	1.674	1.64E3	4.895
1.64E3	8.193	1.64E3	1.674	1.64E3	4.893
1.65E3	8.200	1.65E3	1.674	1.65E3	4.898
1.65E3	8.202	1.65E3	1.680	1.65E3	4.881
1.65E3	8.198	1.65E3	1.678	1.65E3	4.886
1.65E3	8.206	1.65E3	1.677	1.65E3	4.894
1.65E3	8.207	1.65E3	1.681	1.65E3	4.883
1.65E3	8.209	1.65E3	1.681	1.65E3	4.884
1.65E3	8.207	1.65E3	1.679	1.65E3	4.886
1.65E3	8.216	1.65E3	1.679	1.65E3	4.892
1.65E3	8.220	1.65E3	1.683	1.65E3	4.883
1.65E3	8.223	1.65E3	1.685	1.65E3	4.881
1.66E3	8.225	1.66E3	1.683	1.66E3	4.886
1.66E3	8.224	1.66E3	1.683	1.66E3	4.887
1.66E3	8.232	1.66E3	1.687	1.66E3	4.881
1.66E3	8.226	1.66E3	1.685	1.66E3	4.882
1.66E3	8.216	1.66E3	1.684	1.66E3	4.878
1.66E3	8.216	1.66E3	1.685	1.66E3	4.877
1.66E3	8.217	1.66E3	1.685	1.66E3	4.878
1.66E3	8.216	1.66E3	1.683	1.66E3	4.881
1.66E3	8.216	1.66E3	1.684	1.66E3	4.879
1.66E3	8.214	1.66E3	1.684	1.66E3	4.878
1.67E3	8.218	1.67E3	1.686	1.67E3	4.875
1.67E3	8.222	1.67E3	1.685	1.67E3	4.880
1.67E3	8.226	1.67E3	1.687	1.67E3	4.877
1.67E3	8.220	1.67E3	1.688	1.67E3	4.871
1.67E3	8.222	1.67E3	1.688	1.67E3	4.870
1.67E3	8.218	1.67E3	1.688	1.67E3	4.868
1.67E3	8.216	1.67E3	1.687	1.67E3	4.872
1.67E3	8.215	1.67E3	1.688	1.67E3	4.866
1.67E3	8.211	1.67E3	1.683	1.67E3	4.879
1.67E3	8.214	1.67E3	1.686	1.67E3	4.872
1.68E3	8.219	1.68E3	1.688	1.68E3	4.868
1.68E3	8.221	1.68E3	1.686	1.68E3	4.876
1.68E3	8.219	1.68E3	1.687	1.68E3	4.873
1.68E3	8.215	1.68E3	1.687	1.68E3	4.869
1.68E3	8.209	1.68E3	1.688	1.68E3	4.864
1.68E3	8.206	1.68E3	1.685	1.68E3	4.871
1.68E3	8.207	1.68E3	1.685	1.68E3	4.869
1.68E3	8.209	1.68E3	1.687	1.68E3	4.867
1.68E3	8.209	1.68E3	1.688	1.68E3	4.864
1.68E3	8.215	1.68E3	1.688	1.68E3	4.867
1.69E3	8.215	1.69E3	1.689	1.69E3	4.864
1.69E3	8.216	1.69E3	1.689	1.69E3	4.864
1.69E3	8.211	1.69E3	1.689	1.69E3	4.863
1.69E3	8.221	1.69E3	1.691	1.69E3	4.861
1.69E3	8.225	1.69E3	1.694	1.69E3	4.856
1.69E3	8.240	1.69E3	1.694	1.69E3	4.865
1.69E3	8.237	1.69E3	1.694	1.69E3	4.861
1.69E3	8.238	1.69E3	1.696	1.69E3	4.857
1.69E3	8.242	1.69E3	1.696	1.69E3	4.860
1.69E3	8.246	1.69E3	1.700	1.69E3	4.852
1.7E3	8.251	1.7E3	1.699	1.7E3	4.856
1.7E3	8.259	1.7E3	1.702	1.7E3	4.851
1.7E3	8.259	1.7E3	1.702	1.7E3	4.852
1.7E3	8.261	1.7E3	1.700	1.7E3	4.859
1.7E3	8.249	1.7E3	1.700	1.7E3	4.852
1.7E3	8.244	1.7E3	1.702	1.7E3	4.845
1.7E3	8.247	1.7E3	1.702	1.7E3	4.847
1.7E3	8.249	1.7E3	1.701	1.7E3	4.851
1.7E3	8.245	1.7E3	1.702	1.7E3	4.846
1.7E3	8.241	1.7E3	1.700	1.7E3	4.847
1.71E3	8.235	1.71E3	1.701	1.71E3	4.842
1.71E3	8.235	1.71E3	1.699	1.71E3	4.847
1.71E3	8.234	1.71E3	1.697	1.71E3	4.852
1.71E3	8.232	1.71E3	1.697	1.71E3	4.852
1.71E3	8.231	1.71E3	1.697	1.71E3	4.850
1.71E3	8.228	1.71E3	1.694	1.71E3	4.856
1.71E3	8.233	1.71E3	1.700	1.71E3	4.842
1.71E3	8.233	1.71E3	1.700	1.71E3	4.843
1.71E3	8.235	1.71E3	1.700	1.71E3	4.845
1.71E3	8.234	1.71E3	1.702	1.71E3	4.837
1.72E3	8.231	1.72E3	1.701	1.72E3	4.840
1.72E3	8.233	1.72E3	1.700	1.72E3	4.842
1.72E3	8.230	1.72E3	1.700	1.72E3	4.840
1.72E3	8.232	1.72E3	1.700	1.72E3	4.842
1.72E3	8.230	1.72E3	1.700	1.72E3	4.840
1.72E3	8.634	1.72E3	1.793	1.72E3	4.816
1.72E3	7.512	1.72E3	1.534	1.72E3	4.896
1.72E3	6.514	1.72E3	1.311	1.72E3	4.968
1.72E3	6.242	1.72E3	1.250	1.72E3	4.993
1.72E3	6.215	1.72E3	1.245	1.72E3	4.993
1.73E3	6.213	1.73E3	1.243	1.73E3	4.999
1.73E3	6.217	1.73E3	1.244	1.73E3	4.996
1.73E3	6.222	1.73E3	1.244	1.73E3	5.001
1.73E3	6.220	1.73E3	1.246	1.73E3	4.992
1.73E3	6.221	1.73E3	1.246	1.73E3	4.993
1.73E3	6.222	1.73E3	1.246	1.73E3	4.993
1.73E3	6.225	1.73E3	1.246	1.73E3	4.995
1.73E3	6.223	1.73E3	1.244	1.73E3	5.003
1.73E3	6.222	1.73E3	1.247	1.73E3	4.988
1.73E3	6.228	1.73E3	1.249	1.73E3	4.988
1.74E3	6.232	1.74E3	1.250	1.74E3	4.987
1.74E3	6.235	1.74E3	1.250	1.74E3	4.988
1.74E3	6.235	1.74E3	1.250	1.74E3	4.990
1.74E3	6.238	1.74E3	1.251	1.74E3	4.988
1.74E3	6.240	1.74E3	1.251	1.74E3	4.986
1.74E3	6.236	1.74E3	1.253	1.74E3	4.976
1.74E3	6.243	1.74E3	1.253	1.74E3	4.981
1.74E3	6.243	1.74E3	1.257	1.74E3	4.967
1.74E3	6.249	1.74E3	1.255	1.74E3	4.981
1.74E3	6.249	1.74E3	1.258	1.74E3	4.968
1.75E3	6.251	1.75E3	1.254	1.75E3	4.983
1.75E3	6.250	1.75E3	1.259	1.75E3	4.964
1.75E3	6.253	1.75E3	1.258	1.75E3	4.972
1.75E3	6.253	1.75E3	1.256	1.75E3	4.977
1.75E3	6.258	1.75E3	1.258	1.75E3	4.973
1.75E3	6.255	1.75E3	1.260	1.75E3	4.965
1.75E3	6.259	1.75E3	1.260	1.75E3	4.968
1.75E3	6.261	1.75E3	1.262	1.75E3	4.960
1.75E3	6.259	1.75E3	1.261	1.75E3	4.964
1.75E3	6.261	1.75E3	1.262	1.75E3	4.961
1.76E3	6.262	1.76E3	1.262	1.76E3	4.961
1.76E3	6.268	1.76E3	1.264	1.76E3	4.959
1.76E3	6.270	1.76E3	1.268	1.76E3	4.947
1.76E3	6.273	1.76E3	1.268	1.76E3	4.949
1.76E3	6.271	1.76E3	1.267	1.76E3	4.951
1.76E3	6.272	1.76E3	1.263	1.76E3	4.968
1.76E3	6.270	1.76E3	1.266	1.76E3	4.954
1.76E3	6.268	1.76E3	1.269	1.76E3	4.940
1.76E3	6.273	1.76E3	1.266	1.76E3	4.955
1.76E3	6.272	1.76E3	1.267	1.76E3	4.950
1.77E3	6.274	1.77E3	1.270	1.77E3	4.941
1.77E3	6.275	1.77E3	1.266	1.77E3	4.956
1.77E3	6.275	1.77E3	1.266	1.77E3	4.955
1.77E3	6.273	1.77E3	1.265	1.77E3	4.958
1.77E3	6.273	1.77E3	1.268	1.77E3	4.948
1.77E3	6.277	1.77E3	1.270	1.77E3	4.941
1.77E3	6.273	1.77E3	1.270	1.77E3	4.941
1.77E3	6.275	1.77E3	1.270	1.77E3	4.941
1.77E3	6.273	1.77E3	1.268	1.77E3	4.947
1.77E3	6.277	1.77E3	1.269	1.77E3	4.945
1.78E3	6.276	1.78E3	1.270	1.78E3	4.942
1.78E3	6.276	1.78E3	1.271	1.78E3	4.939
1.78E3	6.277	1.78E3	1.271	1.78E3	4.940
1.78E3	6.277	1.78E3	1.272	1.78E3	4.934
1.78E3	6.279	1.78E3	1.271	1.78E3	4.940
1.78E3	6.277	1.78E3	1.271	1.78E3	4.937
1.78E3	6.277	1.78E3	1.273	1.78E3	4.931
1.78E3	6.277	1.78E3	1.273	1.78E3	4.931
1.78E3	6.278	1.78E3	1.274	1.78E3	4.927
1.78E3	6.282	1.78E3	1.275	1.78E3	4.926
1.79E3	6.285	1.79E3	1.277	1.79E3	4.923
1.79E3	6.283	1.79E3	1.274	1.79E3	4.931
1.79E3	6.287	1.79E3	1.274	1.79E3	4.935
1.79E3	6.285	1.79E3	1.277	1.79E3	4.924
1.79E3	6.284	1.79E3	1.275	1.79E3	4.929
1.79E3	6.285	1.79E3	1.277	1.79E3	4.921
1.79E3	6.288	1.79E3	1.278	1.79E3	4.921
1.79E3	6.291	1.79E3	1.274	1.79E3	4.938
1.79E3	6.289	1.79E3	1.277	1.79E3	4.926
1.79E3	6.288	1.79E3	1.277	1.79E3	4.926
1.8E3	6.292	1.8E3	1.275	1.8E3	4.933
1.8E3	6.292	1.8E3	1.276	1.8E3	4.932
1.8E3	6.295	1.8E3	1.278	1.8E3	4.928
1.8E3	6.293	1.8E3	1.278	1.8E3	4.924
1.8E3	6.299	1.8E3	1.280	1.8E3	4.923
1.8E3	6.299	1.8E3	1.280	1.8E3	4.922
1.8E3	6.303	1.8E3	1.280	1.8E3	4.923
1.8E3	6.309	1.8E3	1.282	1.8E3	4.923
1.8E3	6.310	1.8E3	1.283	1.8E3	4.920
1.8E3	6.315	1.8E3	1.285	1.8E3	4.916
1.81E3	6.315	1.81E3	1.286	1.81E3	4.912
1.81E3	6.321	1.81E3	1.285	1.81E3	4.920
1.81E3	6.322	1.81E3	1.287	1.81E3	4.913
1.81E3	6.323	1.81E3	1.288	1.81E3	4.910
1.81E3	6.328	1.81E3	1.287	1.81E3	4.917
1.81E3	6.326	1.81E3	1.288	1.81E3	4.910
1.81E3	6.327	1.81E3	1.286	1.81E3	4.918
1.81E3	6.327	1.81E3	1.287	1.81E3	4.914
1.81E3	6.329	1.81E3	1.288	1.81E3	4.916
1.81E3	6.329	1.81E3	1.289	1.81E3	4.911
1.82E3	6.327	1.82E3	1.289	1.82E3	4.907
1.82E3	6.327	1.82E3	1.291	1.82E3	4.901
1.82E3	6.324	1.82E3	1.290	1.82E3	4.904
1.82E3	6.325	1.82E3	1.290	1.82E3	4.904
1.82E3	6.328	1.82E3	1.290	1.82E3	4.905
1.82E3	6.337	1.82E3	1.293	1.82E3	4.900
1.82E3	6.345	1.82E3	1.294	1.82E3	4.905
1.82E3	6.362	1.82E3	1.301	1.82E3	4.891
1.82E3	6.372	1.82E3	1.303	1.82E3	4.892
1.82E3	6.369	1.82E3	1.302	1.82E3	4.893
1.83E3	6.365	1.83E3	1.300	1.83E3	4.896
1.83E3	6.361	1.83E3	1.300	1.83E3	4.894
1.83E3	6.358	1.83E3	1.299	1.83E3	4.893
1.83E3	6.355	1.83E3	1.297	1.83E3	4.900
1.83E3	6.356	1.83E3	1.298	1.83E3	4.897
1.83E3	6.350	1.83E3	1.297	1.83E3	4.895
1.83E3	6.354	1.83E3	1.298	1.83E3	4.894
1.83E3	6.350	1.83E3	1.299	1.83E3	4.888
1.83E3	6.352	1.83E3	1.296	1.83E3	4.899
1.83E3	6.348	1.83E3	1.298	1.83E3	4.890
1.84E3	6.351	1.84E3	1.299	1.84E3	4.890
1.84E3	6.350	1.84E3	1.298	1.84E3	4.893
1.84E3	6.351	1.84E3	1.299	1.84E3	4.889
1.84E3	6.356	1.84E3	1.300	1.84E3	4.889
1.84E3	6.353	1.84E3	1.301	1.84E3	4.883
1.84E3	6.355	1.84E3	1.300	1.84E3	4.890
1.84E3	6.357	1.84E3	1.302	1.84E3	4.883
1.84E3	6.359	1.84E3	1.303	1.84E3	4.880
1.84E3	6.358	1.84E3	1.302	1.84E3	4.882
1.84E3	6.358	1.84E3	1.301	1.84E3	4.885
1.85E3	6.362	1.85E3	1.302	1.85E3	4.886
1.85E3	6.359	1.85E3	1.302	1.85E3	4.882
1.85E3	6.361	1.85E3	1.303	1.85E3	4.882
1.85E3	6.361	1.85E3	1.304	1.85E3	4.877
1.85E3	6.364	1.85E3	1.304	1.85E3	4.879
1.85E3	6.363	1.85E3	1.304	1.85E3	4.878
1.85E3	6.365	1.85E3	1.307	1.85E3	4.869
1.85E3	6.362	1.85E3	1.307	1.85E3	4.867
1.85E3	6.361	1.85E3	1.304	1.85E3	4.879
1.85E3	6.363	1.85E3	1.307	1.85E3	4.870
1.86E3	6.366	1.86E3	1.309	1.86E3	4.864
1.86E3	6.367	1.86E3	1.309	1.86E3	4.863
1.86E3	6.368	1.86E3	1.308	1.86E3	4.867
1.86E3	6.366	1.86E3	1.308	1.86E3	4.867
1.86E3	6.367	1.86E3	1.310	1.86E3	4.861
1.86E3	6.370	1.86E3	1.311	1.86E3	4.859
1.86E3	6.371	1.86E3	1.312	1.86E3	4.857
1.86E3	6.368	1.86E3	1.308	1.86E3	4.868
1.86E3	6.370	1.86E3	1.310	1.86E3	4.864
1.86E3	6.373	1.86E3	1.310	1.86E3	4.863
1.87E3	6.370	1.87E3	1.308	1.87E3	4.872
1.87E3	6.376	1.87E3	1.308	1.87E3	4.874
1.87E3	6.373	1.87E3	1.312	1.87E3	4.858
1.87E3	6.373	1.87E3	1.312	1.87E3	4.860
1.87E3	6.378	1.87E3	1.312	1.87E3	4.863
1.87E3	6.383	1.87E3	1.313	1.87E3	4.862
1.87E3	6.379	1.87E3	1.314	1.87E3	4.854
1.87E3	6.379	1.87E3	1.313	1.87E3	4.858
1.87E3	6.382	1.87E3	1.314	1.87E3	4.858
1.87E3	6.380	1.87E3	1.314	1.87E3	4.855
1.88E3	6.381	1.88E3	1.316	1.88E3	4.847
1.88E3	6.382	1.88E3	1.315	1.88E3	4.853
1.88E3	6.381	1.88E3	1.315	1.88E3	4.853
1.88E3	6.384	1.88E3	1.317	1.88E3	4.849
1.88E3	6.392	1.88E3	1.319	1.88E3	4.848
1.88E3	6.404	1.88E3	1.321	1.88E3	4.846
1.88E3	6.412	1.88E3	1.322	1.88E3	4.851
1.88E3	6.409	1.88E3	1.323	1.88E3	4.846
1.88E3	6.406	1.88E3	1.323	1.88E3	4.843
1.88E3	6.404	1.88E3	1.324	1.88E3	4.837
1.89E3	6.401	1.89E3	1.323	1.89E3	4.837
1.89E3	6.412	1.89E3	1.324	1.89E3	4.842
1.89E3	6.417	1.89E3	1.326	1.89E3	4.840
1.89E3	6.423	1.89E3	1.327	1.89E3	4.839
1.89E3	6.425	1.89E3	1.328	1.89E3	4.839
1.89E3	6.430	1.89E3	1.330	1.89E3	4.836
1.89E3	6.432	1.89E3	1.331	1.89E3	4.831
1.89E3	6.434	1.89E3	1.331	1.89E3	4.833
1.89E3	6.436	1.89E3	1.332	1.89E3	4.832
1.89E3	6.440	1.89E3	1.333	1.89E3	4.833
1.9E3	6.445	1.9E3	1.334	1.9E3	4.830
1.9E3	6.453	1.9E3	1.335	1.9E3	4.832
1.9E3	6.458	1.9E3	1.339	1.9E3	4.823
1.9E3	6.463	1.9E3	1.339	1.9E3	4.825
1.9E3	6.466	1.9E3	1.338	1.9E3	4.832
1.9E3	6.464	1.9E3	1.339	1.9E3	4.829
1.9E3	6.470	1.9E3	1.335	1.9E3	4.847
1.9E3	6.475	1.9E3	1.335	1.9E3	4.850
1.9E3	6.479	1.9E3	1.333	1.9E3	4.861
1.9E3	6.490	1.9E3	1.331	1.9E3	4.875
1.91E3	6.501	1.91E3	1.329	1.91E3	4.892
1.91E3	6.518	1.91E3	1.327	1.91E3	4.911
1.91E3	6.536	1.91E3	1.327	1.91E3	4.927
1.91E3	6.554	1.91E3	1.324	1.91E3	4.951
1.91E3	6.579	1.91E3	1.322	1.91E3	4.978
1.91E3	6.601	1.91E3	1.318	1.91E3	5.009
1.91E3	6.624	1.91E3	1.317	1.91E3	5.031
1.91E3	6.648	1.91E3	1.318	1.91E3	5.046
1.91E3	6.675	1.91E3	1.311	1.91E3	5.091
1.91E3	6.699	1.91E3	1.311	1.91E3	5.111
1.92E3	6.726	1.92E3	1.308	1.92E3	5.142
1.92E3	6.759	1.92E3	1.308	1.92E3	5.168
1.92E3	6.787	1.92E3	1.302	1.92E3	5.211
1.92E3	6.811	1.92E3	1.298	1.92E3	5.246
1.92E3	6.840	1.92E3	1.294	1.92E3	5.286
1.92E3	6.859	1.92E3	1.293	1.92E3	5.303
1.92E3	6.889	1.92E3	1.291	1.92E3	5.336
1.92E3	6.913	1.92E3	1.289	1.92E3	5.364
1.92E3	6.934	1.92E3	1.286	1.92E3	5.391
1.92E3	6.956	1.92E3	1.284	1.92E3	5.417
1.93E3	6.971	1.93E3	1.283	1.93E3	5.435
1.93E3	6.991	1.93E3	1.282	1.93E3	5.453
1.93E3	7.011	1.93E3	1.279	1.93E3	5.484
1.93E3	7.024	1.93E3	1.277	1.93E3	5.498
1.93E3	7.039	1.93E3	1.275	1.93E3	5.519
1.93E3	7.049	1.93E3	1.275	1.93E3	5.530
1.93E3	7.061	1.93E3	1.274	1.93E3	5.544
1.93E3	7.074	1.93E3	1.274	1.93E3	5.551
1.93E3	7.089	1.93E3	1.271	1.93E3	5.576
1.93E3	7.099	1.93E3	1.269	1.93E3	5.594
1.94E3	7.108	1.94E3	1.268	1.94E3	5.605
1.94E3	7.116	1.94E3	1.267	1.94E3	5.614
1.94E3	7.125	1.94E3	1.267	1.94E3	5.625
1.94E3	7.132	1.94E3	1.266	1.94E3	5.631
1.94E3	7.137	1.94E3	1.265	1.94E3	5.641
1.94E3	7.140	1.94E3	1.268	1.94E3	5.631
1.94E3	7.145	1.94E3	1.266	1.94E3	5.642
1.94E3	7.146	1.94E3	1.266	1.94E3	5.644
1.94E3	7.150	1.94E3	1.265	1.94E3	5.652
1.94E3	7.164	1.94E3	1.263	1.94E3	5.672
1.95E3	7.183	1.95E3	1.260	1.95E3	5.700
1.95E3	7.203	1.95E3	1.258	1.95E3	5.726
1.95E3	7.220	1.95E3	1.256	1.95E3	5.748
1.95E3	7.228	1.95E3	1.252	1.95E3	5.772
1.95E3	7.237	1.95E3	1.252	1.95E3	5.779
1.95E3	7.248	1.95E3	1.251	1.95E3	5.793
1.95E3	7.251	1.95E3	1.251	1.95E3	5.798
1.95E3	7.256	1.95E3	1.250	1.95E3	5.802
1.95E3	7.260	1.95E3	1.250	1.95E3	5.808
1.95E3	7.264	1.95E3	1.245	1.95E3	5.834
1.96E3	7.279	1.96E3	1.246	1.96E3	5.840
1.96E3	7.286	1.96E3	1.245	1.96E3	5.854
1.96E3	7.299	1.96E3	1.243	1.96E3	5.871
1.96E3	7.317	1.96E3	1.240	1.96E3	5.900
1.96E3	7.324	1.96E3	1.237	1.96E3	5.922
1.96E3	7.338	1.96E3	1.235	1.96E3	5.941
1.96E3	7.347	1.96E3	1.232	1.96E3	5.963
1.96E3	7.356	1.96E3	1.231	1.96E3	5.974
1.96E3	7.358	1.96E3	1.230	1.96E3	5.984
1.96E3	7.360	1.96E3	1.225	1.96E3	6.006
1.97E3	7.362	1.97E3	1.226	1.97E3	6.006
1.97E3	7.361	1.97E3	1.226	1.97E3	6.003
1.97E3	7.361	1.97E3	1.222	1.97E3	6.023
1.97E3	7.358	1.97E3	1.223	1.97E3	6.018
1.97E3	7.357	1.97E3	1.222	1.97E3	6.022
1.97E3	7.353	1.97E3	1.221	1.97E3	6.020
1.97E3	7.344	1.97E3	1.222	1.97E3	6.010
1.97E3	7.338	1.97E3	1.219	1.97E3	6.020
1.97E3	7.334	1.97E3	1.217	1.97E3	6.025
1.97E3	7.323	1.97E3	1.215	1.97E3	6.026
1.98E3	7.317	1.98E3	1.214	1.98E3	6.025
1.98E3	7.310	1.98E3	1.213	1.98E3	6.029
1.98E3	7.300	1.98E3	1.211	1.98E3	6.028
1.98E3	7.295	1.98E3	1.209	1.98E3	6.032
1.98E3	7.294	1.98E3	1.210	1.98E3	6.026
1.98E3	7.289	1.98E3	1.211	1.98E3	6.019
1.98E3	7.289	1.98E3	1.213	1.98E3	6.010
1.98E3	7.291	1.98E3	1.213	1.98E3	6.011
1.98E3	7.295	1.98E3	1.214	1.98E3	6.009
1.98E3	7.303	1.98E3	1.215	1.98E3	6.013
1.99E3	7.309	1.99E3	1.217	1.99E3	6.008
1.99E3	7.319	1.99E3	1.219	1.99E3	6.003
1.99E3	7.327	1.99E3	1.219	1.99E3	6.009
1.99E3	7.332	1.99E3	1.221	1.99E3	6.003
1.99E3	7.332	1.99E3	1.222	1.99E3	5.997
1.99E3	7.330	1.99E3	1.223	1.99E3	5.995
1.99E3	7.319	1.99E3	1.222	1.99E3	5.989
1.99E3	7.318	1.99E3	1.220	1.99E3	5.999
1.99E3	7.314	1.99E3	1.218	1.99E3	6.005
1.99E3	7.310	1.99E3	1.219	1.99E3	5.994
2E3	7.306	2E3	1.220	2E3	5.991
2E3	7.306	2E3	1.219	2E3	5.994
2E3	7.309	2E3	1.220	2E3	5.990
[truncated: 4,394 more rows]
