# Supplementary material for: Acidic Stress Triggers Sodium-Coupled Bicarbonate Transport and Promotes Survival in A375 Human Melanoma Cells
Source: Sci Rep. 2019 May 2;9:6858. doi: 10.1038/s41598-019-43262-y (PMC6497716; doi:10.1038/s41598-019-43262-y)
Supplement: Supplementary file 1 — Dataset 1 [file 41598_2019_43262_MOESM1_ESM.zip › 原始檔/A375 Cl-Free HCO3-CO2 NH42SO4 Prepulses-5.txt]

DT301 ADC 5	DT301 ADC 5	DT301 ADC 6	DT301 ADC 6	Linear Ratio	Linear Ratio
Time Seconds	Signal Volts	Time Seconds	Signal Volts	Time Seconds	Ratio Abs.
0	6.505	0	1.278	0	5.092
1	6.503	1	1.276	1	5.096
2	6.507	2	1.275	2	5.102
3	6.506	3	1.276	3	5.101
4	6.513	4	1.277	4	5.099
5	6.512	5	1.276	5	5.103
6	6.518	6	1.276	6	5.108
7	6.522	7	1.276	7	5.111
8	6.537	8	1.278	8	5.116
9	6.539	9	1.279	9	5.112
10	6.551	10	1.278	10	5.124
11	6.556	11	1.282	11	5.115
12	6.630	12	1.295	12	5.120
13	6.769	13	1.325	13	5.107
14	6.723	14	1.312	14	5.123
15	6.576	15	1.284	15	5.120
16	6.575	16	1.281	16	5.133
17	6.576	17	1.280	17	5.139
18	6.576	18	1.280	18	5.136
19	6.579	19	1.279	19	5.142
20	6.584	20	1.281	20	5.141
21	6.587	21	1.282	21	5.140
22	6.596	22	1.279	22	5.157
23	6.604	23	1.283	23	5.146
24	6.604	24	1.282	24	5.149
25	6.606	25	1.281	25	5.158
26	6.609	26	1.281	26	5.158
27	6.612	27	1.280	27	5.166
28	6.615	28	1.281	28	5.164
29	6.628	29	1.283	29	5.167
30	6.646	30	1.286	30	5.168
31	6.690	31	1.296	31	5.162
32	6.746	32	1.309	32	5.154
33	6.802	33	1.321	33	5.150
34	6.917	34	1.344	34	5.147
35	7.015	35	1.363	35	5.148
36	7.016	36	1.364	36	5.144
37	7.046	37	1.369	37	5.145
38	6.757	38	1.306	38	5.173
39	6.673	39	1.285	39	5.193
40	6.678	40	1.285	40	5.196
41	6.686	41	1.284	41	5.209
42	6.692	42	1.285	42	5.207
43	6.694	43	1.286	43	5.207
44	6.701	44	1.284	44	5.219
45	6.711	45	1.287	45	5.213
46	6.717	46	1.287	46	5.218
47	6.724	47	1.289	47	5.217
48	6.726	48	1.289	48	5.217
49	6.735	49	1.291	49	5.217
50	6.738	50	1.291	50	5.218
51	6.746	51	1.291	51	5.225
52	6.752	52	1.292	52	5.226
53	6.754	53	1.290	53	5.235
54	6.756	54	1.292	54	5.230
55	6.765	55	1.291	55	5.240
56	6.770	56	1.294	56	5.233
57	6.774	57	1.293	57	5.239
58	6.782	58	1.293	58	5.245
59	6.788	59	1.293	59	5.249
60	6.793	60	1.295	60	5.247
61	6.794	61	1.294	61	5.249
62	6.797	62	1.294	62	5.254
63	6.797	63	1.293	63	5.258
64	6.802	64	1.294	64	5.257
65	6.804	65	1.293	65	5.262
66	6.801	66	1.293	66	5.260
67	6.805	67	1.293	67	5.264
68	6.811	68	1.292	68	5.273
69	6.815	69	1.294	69	5.266
70	6.829	70	1.297	70	5.265
71	6.828	71	1.297	71	5.265
72	6.838	72	1.298	72	5.269
73	6.833	73	1.295	73	5.276
74	6.834	74	1.295	74	5.277
75	6.850	75	1.296	75	5.284
76	6.861	76	1.299	76	5.280
77	6.866	77	1.300	77	5.280
78	6.875	78	1.300	78	5.290
79	6.883	79	1.301	79	5.289
80	6.891	80	1.302	80	5.292
81	6.895	81	1.303	81	5.293
82	6.900	82	1.304	82	5.289
83	6.906	83	1.306	83	5.287
84	6.913	84	1.305	84	5.297
85	6.919	85	1.305	85	5.301
86	6.921	86	1.307	86	5.298
87	6.927	87	1.306	87	5.304
88	6.933	88	1.307	88	5.306
89	6.930	89	1.308	89	5.299
90	6.939	90	1.306	90	5.312
91	6.938	91	1.307	91	5.310
92	6.938	92	1.309	92	5.302
93	6.943	93	1.307	93	5.312
94	6.954	94	1.309	94	5.313
95	6.953	95	1.310	95	5.307
96	6.963	96	1.307	96	5.327
97	6.955	97	1.305	97	5.328
98	6.960	98	1.307	98	5.326
99	6.961	99	1.306	99	5.329
100	6.963	100	1.307	100	5.326
101	6.967	101	1.305	101	5.337
102	6.968	102	1.306	102	5.335
103	6.971	103	1.306	103	5.337
104	6.973	104	1.308	104	5.332
105	6.982	105	1.308	105	5.338
106	6.983	106	1.309	106	5.334
107	6.986	107	1.309	107	5.338
108	6.992	108	1.309	108	5.343
109	7.007	109	1.312	109	5.338
110	7.007	110	1.312	110	5.339
111	7.016	111	1.311	111	5.349
112	7.018	112	1.314	112	5.343
113	7.019	113	1.309	113	5.361
114	7.026	114	1.312	114	5.353
115	7.041	115	1.314	115	5.357
116	7.037	116	1.314	116	5.356
117	7.043	117	1.312	117	5.367
118	7.033	118	1.311	118	5.366
119	7.045	119	1.312	119	5.369
120	7.053	120	1.314	120	5.368
121	7.054	121	1.314	121	5.366
122	7.060	122	1.315	122	5.367
123	7.062	123	1.315	123	5.371
124	7.068	124	1.316	124	5.369
125	7.078	125	1.318	125	5.372
126	7.078	126	1.318	126	5.370
127	7.082	127	1.317	127	5.376
128	7.092	128	1.319	128	5.378
129	7.098	129	1.320	129	5.377
130	7.142	130	1.331	130	5.365
131	7.318	131	1.370	131	5.342
132	7.120	132	1.325	132	5.373
133	7.111	133	1.322	133	5.378
134	7.117	134	1.323	134	5.379
135	7.120	135	1.322	135	5.386
136	7.120	136	1.322	136	5.388
137	7.126	137	1.323	137	5.385
138	7.132	138	1.323	138	5.392
139	7.138	139	1.323	139	5.396
140	7.140	140	1.323	140	5.395
141	7.146	141	1.324	141	5.396
142	7.145	142	1.324	142	5.398
143	7.148	143	1.324	143	5.401
144	7.156	144	1.324	144	5.404
145	7.158	145	1.323	145	5.412
146	7.156	146	1.323	146	5.411
147	7.160	147	1.324	147	5.407
148	7.164	148	1.325	148	5.408
149	7.166	149	1.325	149	5.409
150	7.168	150	1.322	150	5.423
151	7.167	151	1.325	151	5.407
152	7.170	152	1.324	152	5.414
153	7.166	153	1.322	153	5.421
154	7.176	154	1.325	154	5.416
155	7.166	155	1.323	155	5.417
156	7.165	156	1.323	156	5.416
157	7.168	157	1.320	157	5.429
158	7.173	158	1.320	158	5.433
159	7.161	159	1.318	159	5.432
160	7.174	160	1.321	160	5.432
161	7.175	161	1.321	161	5.433
162	7.183	162	1.322	162	5.432
163	7.189	163	1.323	163	5.432
164	7.196	164	1.323	164	5.441
165	7.193	165	1.324	165	5.433
166	7.189	166	1.319	166	5.449
167	7.190	167	1.320	167	5.448
168	7.190	168	1.321	168	5.441
169	7.194	169	1.322	169	5.443
170	7.201	170	1.322	170	5.448
171	7.195	171	1.321	171	5.448
172	7.200	172	1.320	172	5.453
173	7.203	173	1.321	173	5.454
174	7.198	174	1.320	174	5.454
175	7.194	175	1.319	175	5.454
176	7.198	176	1.320	176	5.455
177	7.206	177	1.319	177	5.462
178	7.210	178	1.322	178	5.453
179	7.216	179	1.321	179	5.462
180	7.225	180	1.322	180	5.463
181	7.228	181	1.324	181	5.460
182	7.229	182	1.323	182	5.464
183	7.224	183	1.322	183	5.465
184	7.232	184	1.322	184	5.470
185	7.223	185	1.321	185	5.466
186	7.228	186	1.320	186	5.475
187	7.230	187	1.322	187	5.470
188	7.231	188	1.324	188	5.460
189	7.235	189	1.321	189	5.475
190	7.232	190	1.321	190	5.474
191	7.229	191	1.321	191	5.474
192	7.223	192	1.315	192	5.491
193	7.219	193	1.315	193	5.488
194	7.218	194	1.315	194	5.488
195	7.231	195	1.318	195	5.485
196	7.231	196	1.317	196	5.490
197	7.229	197	1.317	197	5.489
198	7.236	198	1.318	198	5.491
199	7.231	199	1.318	199	5.486
200	7.238	200	1.319	200	5.488
201	7.243	201	1.318	201	5.494
202	7.244	202	1.316	202	5.506
203	7.244	203	1.318	203	5.497
204	7.239	204	1.314	204	5.507
205	7.237	205	1.314	205	5.507
206	7.235	206	1.312	206	5.516
207	7.229	207	1.312	207	5.512
208	7.228	208	1.313	208	5.506
209	7.225	209	1.312	209	5.509
210	7.217	210	1.306	210	5.526
211	7.217	211	1.306	211	5.525
212	7.217	212	1.307	212	5.522
213	7.216	213	1.311	213	5.507
214	7.218	214	1.308	214	5.520
215	7.214	215	1.308	215	5.515
216	7.208	216	1.307	216	5.515
217	7.202	217	1.303	217	5.529
218	7.197	218	1.302	218	5.527
219	7.196	219	1.299	219	5.542
220	7.188	220	1.299	220	5.534
221	7.190	221	1.299	221	5.535
222	7.186	222	1.298	222	5.534
223	7.179	223	1.296	223	5.538
224	7.181	224	1.295	224	5.546
225	7.180	225	1.295	225	5.542
226	7.177	226	1.293	226	5.550
227	7.176	227	1.292	227	5.554
228	7.173	228	1.291	228	5.554
229	7.171	229	1.289	229	5.562
230	7.170	230	1.290	230	5.559
231	7.166	231	1.288	231	5.565
232	7.166	232	1.290	232	5.555
233	7.173	233	1.288	233	5.568
234	7.169	234	1.288	234	5.566
235	7.168	235	1.288	235	5.564
236	7.167	236	1.287	236	5.569
237	7.166	237	1.284	237	5.581
238	7.158	238	1.285	238	5.569
239	7.161	239	1.285	239	5.573
240	7.163	240	1.283	240	5.583
241	7.153	241	1.284	241	5.570
242	7.157	242	1.283	242	5.578
243	7.159	243	1.283	243	5.581
244	7.155	244	1.281	244	5.584
245	7.162	245	1.281	245	5.592
246	7.153	246	1.278	246	5.597
247	7.167	247	1.284	247	5.582
248	7.151	248	1.280	248	5.588
249	7.160	249	1.282	249	5.584
250	7.154	250	1.277	250	5.600
251	7.158	251	1.279	251	5.596
252	7.163	252	1.280	252	5.597
253	7.159	253	1.279	253	5.599
254	7.151	254	1.280	254	5.587
255	7.151	255	1.277	255	5.598
256	7.161	256	1.280	256	5.597
257	7.158	257	1.278	257	5.603
258	7.163	258	1.277	258	5.609
259	7.167	259	1.279	259	5.605
260	7.164	260	1.277	260	5.608
261	7.163	261	1.278	261	5.606
262	7.165	262	1.277	262	5.611
263	7.176	263	1.280	263	5.607
264	7.168	264	1.278	264	5.609
265	7.179	265	1.280	265	5.610
266	7.173	266	1.279	266	5.608
267	7.190	267	1.279	267	5.620
268	7.185	268	1.282	268	5.607
269	7.187	269	1.282	269	5.608
270	7.187	270	1.278	270	5.622
271	7.194	271	1.281	271	5.614
272	7.189	272	1.278	272	5.626
273	7.188	273	1.277	273	5.629
274	7.185	274	1.279	274	5.617
275	7.193	275	1.276	275	5.637
276	7.196	276	1.280	276	5.623
277	7.189	277	1.276	277	5.635
278	7.187	278	1.277	278	5.629
279	7.182	279	1.276	279	5.630
280	7.191	280	1.275	280	5.639
281	7.190	281	1.275	281	5.641
282	7.196	282	1.275	282	5.644
283	7.217	283	1.281	283	5.632
284	7.274	284	1.294	284	5.621
285	7.208	285	1.280	285	5.630
286	7.198	286	1.275	286	5.645
287	7.206	287	1.278	287	5.637
288	7.202	288	1.277	288	5.638
289	7.217	289	1.280	289	5.639
290	7.212	290	1.276	290	5.653
291	7.209	291	1.275	291	5.653
292	7.203	292	1.277	292	5.640
293	7.203	293	1.276	293	5.646
294	7.194	294	1.271	294	5.658
295	7.202	295	1.275	295	5.647
296	7.189	296	1.271	296	5.656
297	7.181	297	1.271	297	5.652
298	7.187	298	1.272	298	5.651
299	7.177	299	1.268	299	5.660
300	7.181	300	1.270	300	5.653
301	7.175	301	1.268	301	5.660
302	7.175	302	1.268	302	5.656
303	7.183	303	1.271	303	5.650
304	7.188	304	1.272	304	5.649
305	7.190	305	1.270	305	5.662
306	7.196	306	1.272	306	5.657
307	7.181	307	1.270	307	5.654
308	7.163	308	1.265	308	5.661
309	7.173	309	1.267	309	5.663
310	7.176	310	1.267	310	5.665
311	7.175	311	1.266	311	5.667
312	7.162	312	1.264	312	5.667
313	7.160	313	1.265	313	5.662
314	7.156	314	1.262	314	5.672
315	7.152	315	1.262	315	5.668
316	7.160	316	1.261	316	5.677
317	7.176	317	1.265	317	5.672
318	7.180	318	1.265	318	5.673
319	7.187	319	1.266	319	5.676
320	7.189	320	1.267	320	5.674
321	7.177	321	1.263	321	5.681
322	7.175	322	1.265	322	5.672
323	7.176	323	1.264	323	5.679
324	7.173	324	1.265	324	5.672
325	7.172	325	1.261	325	5.686
326	7.179	326	1.261	326	5.691
327	7.184	327	1.263	327	5.687
328	7.178	328	1.262	328	5.690
329	7.173	329	1.261	329	5.689
330	7.181	330	1.263	330	5.684
331	7.180	331	1.262	331	5.688
332	7.184	332	1.263	332	5.688
333	7.190	333	1.262	333	5.698
334	7.192	334	1.265	334	5.687
335	7.194	335	1.266	335	5.684
336	7.187	336	1.262	336	5.695
337	7.189	337	1.264	337	5.687
338	7.185	338	1.264	338	5.683
339	7.188	339	1.262	339	5.694
340	7.194	340	1.266	340	5.684
341	7.196	341	1.264	341	5.693
342	7.198	342	1.264	342	5.695
343	7.198	343	1.263	343	5.698
344	7.208	344	1.270	344	5.678
345	7.241	345	1.270	345	5.701
346	7.243	346	1.274	346	5.683
347	7.204	347	1.264	347	5.697
348	7.200	348	1.265	348	5.693
349	7.203	349	1.268	349	5.680
350	7.201	350	1.267	350	5.684
351	7.198	351	1.262	351	5.702
352	7.201	352	1.262	352	5.704
353	7.203	353	1.265	353	5.694
354	7.198	354	1.263	354	5.700
355	7.210	355	1.267	355	5.689
356	7.201	356	1.265	356	5.691
357	7.209	357	1.266	357	5.693
358	7.205	358	1.266	358	5.690
359	7.208	359	1.266	359	5.693
360	7.213	360	1.269	360	5.685
361	7.214	361	1.266	361	5.697
362	7.214	362	1.269	362	5.684
363	7.208	363	1.266	363	5.693
364	7.208	364	1.265	364	5.697
365	7.210	365	1.265	365	5.699
366	7.214	366	1.265	366	5.701
367	7.207	367	1.265	367	5.698
368	7.204	368	1.265	368	5.693
369	7.197	369	1.264	369	5.696
370	7.203	370	1.263	370	5.704
371	7.199	371	1.263	371	5.699
372	7.194	372	1.260	372	5.710
373	7.197	373	1.264	373	5.695
374	7.198	374	1.265	374	5.691
375	7.194	375	1.262	375	5.699
376	7.188	376	1.259	376	5.709
377	7.195	377	1.264	377	5.694
378	7.191	378	1.261	378	5.704
379	7.181	379	1.258	379	5.710
380	7.190	380	1.260	380	5.706
381	7.181	381	1.259	381	5.702
382	7.173	382	1.258	382	5.701
383	7.170	383	1.256	383	5.709
384	7.176	384	1.257	384	5.708
385	7.167	385	1.256	385	5.707
386	7.161	386	1.255	386	5.706
387	7.157	387	1.255	387	5.704
388	7.159	388	1.254	388	5.708
389	7.161	389	1.254	389	5.713
390	7.156	390	1.253	390	5.710
391	7.160	391	1.257	391	5.696
392	7.156	392	1.254	392	5.709
393	7.164	393	1.255	393	5.711
394	7.162	394	1.252	394	5.721
395	7.166	395	1.254	395	5.715
396	7.168	396	1.256	396	5.708
397	7.170	397	1.254	397	5.716
398	7.171	398	1.254	398	5.718
399	7.169	399	1.256	399	5.708
400	7.165	400	1.255	400	5.710
401	7.174	401	1.254	401	5.722
402	7.194	402	1.261	402	5.706
403	7.190	403	1.259	403	5.712
404	7.187	404	1.260	404	5.706
405	7.199	405	1.260	405	5.711
406	7.204	406	1.263	406	5.703
407	7.202	407	1.261	407	5.710
408	7.206	408	1.263	408	5.707
409	7.207	409	1.265	409	5.697
410	7.206	410	1.265	410	5.697
411	7.206	411	1.260	411	5.719
412	7.204	412	1.264	412	5.698
413	7.201	413	1.263	413	5.701
414	7.195	414	1.258	414	5.721
415	7.193	415	1.261	415	5.703
416	7.197	416	1.260	416	5.714
417	7.193	417	1.258	417	5.716
418	7.190	418	1.259	418	5.710
419	7.191	419	1.261	419	5.704
420	7.191	420	1.263	420	5.692
421	7.184	421	1.257	421	5.716
422	7.183	422	1.257	422	5.712
423	7.184	423	1.257	423	5.714
424	7.181	424	1.258	424	5.710
425	7.175	425	1.256	425	5.711
426	7.176	426	1.257	426	5.707
427	7.176	427	1.255	427	5.716
428	7.174	428	1.256	428	5.711
429	7.172	429	1.255	429	5.714
430	7.164	430	1.252	430	5.722
431	7.173	431	1.256	431	5.710
432	7.160	432	1.253	432	5.716
433	7.164	433	1.252	433	5.722
434	7.162	434	1.251	434	5.724
435	7.168	435	1.257	435	5.701
436	7.163	436	1.254	436	5.715
437	7.168	437	1.255	437	5.711
438	7.148	438	1.251	438	5.716
439	7.147	439	1.244	439	5.745
440	7.150	440	1.253	440	5.707
441	7.162	441	1.254	441	5.713
442	7.167	442	1.253	442	5.722
443	7.159	443	1.253	443	5.716
444	7.163	444	1.256	444	5.705
445	7.164	445	1.251	445	5.727
446	7.152	446	1.250	446	5.724
447	7.146	447	1.251	447	5.710
448	7.152	448	1.250	448	5.720
449	7.152	449	1.250	449	5.724
450	7.138	450	1.246	450	5.731
451	7.139	451	1.249	451	5.717
452	7.147	452	1.249	452	5.721
453	7.146	453	1.252	453	5.710
454	7.142	454	1.249	454	5.717
455	7.143	455	1.248	455	5.723
456	7.145	456	1.249	456	5.722
457	7.142	457	1.250	457	5.713
458	7.134	458	1.246	458	5.724
459	7.143	459	1.248	459	5.723
460	7.146	460	1.251	460	5.712
461	7.142	461	1.252	461	5.706
462	7.138	462	1.249	462	5.715
463	7.144	463	1.250	463	5.717
464	7.137	464	1.249	464	5.714
465	7.129	465	1.249	465	5.706
466	7.124	466	1.245	466	5.721
467	7.125	467	1.247	467	5.715
468	7.123	468	1.243	468	5.730
469	7.119	469	1.246	469	5.713
470	7.114	470	1.244	470	5.719
471	7.107	471	1.242	471	5.723
472	7.109	472	1.245	472	5.709
473	7.105	473	1.242	473	5.720
474	7.107	474	1.243	474	5.718
475	7.116	475	1.245	475	5.714
476	7.111	476	1.247	476	5.700
477	7.110	477	1.241	477	5.729
478	7.115	478	1.245	478	5.715
479	7.117	479	1.244	479	5.719
480	7.110	480	1.242	480	5.724
481	7.109	481	1.244	481	5.717
482	7.104	482	1.245	482	5.708
483	7.109	483	1.242	483	5.723
484	7.109	484	1.246	484	5.707
485	7.105	485	1.240	485	5.729
486	7.117	486	1.243	486	5.726
487	7.108	487	1.244	487	5.716
488	7.104	488	1.243	488	5.715
489	7.104	489	1.242	489	5.718
490	7.101	490	1.242	490	5.716
491	7.104	491	1.245	491	5.706
492	7.108	492	1.242	492	5.722
493	7.100	493	1.243	493	5.714
494	7.097	494	1.242	494	5.714
495	7.094	495	1.242	495	5.713
496	7.087	496	1.240	496	5.716
497	7.093	497	1.241	497	5.715
498	7.099	498	1.243	498	5.709
499	7.094	499	1.243	499	5.709
500	7.097	500	1.243	500	5.712
501	7.094	501	1.243	501	5.708
502	7.099	502	1.244	502	5.706
503	7.104	503	1.245	503	5.705
504	7.107	504	1.245	504	5.710
505	7.106	505	1.244	505	5.711
506	7.102	506	1.242	506	5.717
507	7.102	507	1.243	507	5.715
508	7.095	508	1.241	508	5.715
509	7.084	509	1.240	509	5.711
510	7.080	510	1.239	510	5.715
511	7.071	511	1.236	511	5.720
512	7.079	512	1.239	512	5.714
513	7.079	513	1.239	513	5.715
514	7.071	514	1.237	514	5.716
515	7.072	515	1.239	515	5.710
516	7.066	516	1.235	516	5.720
517	7.065	517	1.233	517	5.731
518	7.078	518	1.239	518	5.715
519	7.075	519	1.237	519	5.718
520	7.079	520	1.241	520	5.705
521	7.073	521	1.236	521	5.720
522	7.073	522	1.247	522	5.673
523	7.076	523	1.238	523	5.715
524	7.088	524	1.241	524	5.713
525	7.096	525	1.241	525	5.719
526	7.094	526	1.240	526	5.722
527	7.094	527	1.240	527	5.719
528	7.092	528	1.242	528	5.709
529	7.093	529	1.240	529	5.722
530	7.097	530	1.241	530	5.717
531	7.092	531	1.241	531	5.716
532	7.092	532	1.242	532	5.709
533	7.094	533	1.240	533	5.719
534	7.092	534	1.239	534	5.722
535	7.090	535	1.239	535	5.723
536	7.096	536	1.242	536	5.712
537	7.093	537	1.241	537	5.717
538	7.097	538	1.239	538	5.727
539	7.097	539	1.240	539	5.724
540	7.099	540	1.244	540	5.708
541	7.101	541	1.241	541	5.722
542	7.106	542	1.245	542	5.710
543	7.102	543	1.247	543	5.697
544	7.104	544	1.245	544	5.706
545	7.099	545	1.243	545	5.710
546	7.100	546	1.242	546	5.716
547	7.100	547	1.243	547	5.713
548	7.099	548	1.243	548	5.709
549	7.102	549	1.243	549	5.714
550	7.099	550	1.242	550	5.716
551	7.105	551	1.243	551	5.715
552	7.096	552	1.242	552	5.714
553	7.097	553	1.240	553	5.724
554	7.094	554	1.239	554	5.727
555	7.088	555	1.239	555	5.719
556	7.096	556	1.243	556	5.710
557	7.099	557	1.241	557	5.718
558	7.099	558	1.241	558	5.722
559	7.100	559	1.244	559	5.709
560	7.096	560	1.242	560	5.714
561	7.101	561	1.244	561	5.710
562	7.097	562	1.244	562	5.704
563	7.094	563	1.242	563	5.712
564	7.098	564	1.243	564	5.712
565	7.090	565	1.241	565	5.713
566	7.086	566	1.238	566	5.724
567	7.082	567	1.238	567	5.718
568	7.090	568	1.240	568	5.719
569	7.085	569	1.240	569	5.713
570	7.087	570	1.239	570	5.722
571	7.079	571	1.239	571	5.715
572	7.079	572	1.238	572	5.718
573	7.083	573	1.237	573	5.725
574	7.083	574	1.237	574	5.724
575	7.076	575	1.237	575	5.721
576	7.077	576	1.239	576	5.714
577	7.078	577	1.237	577	5.721
578	7.077	578	1.235	578	5.732
579	7.076	579	1.237	579	5.720
580	7.072	580	1.237	580	5.719
581	7.073	581	1.237	581	5.718
582	7.076	582	1.238	582	5.714
583	7.074	583	1.236	583	5.724
584	7.074	584	1.236	584	5.721
585	7.071	585	1.235	585	5.723
586	7.067	586	1.234	586	5.725
587	7.065	587	1.235	587	5.723
588	7.056	588	1.233	588	5.725
589	7.057	589	1.233	589	5.725
590	7.053	590	1.231	590	5.728
591	7.046	591	1.231	591	5.725
592	7.054	592	1.231	592	5.729
593	7.062	593	1.235	593	5.720
594	7.054	594	1.233	594	5.719
595	7.067	595	1.235	595	5.720
596	7.073	596	1.236	596	5.722
597	7.056	597	1.231	597	5.730
598	7.063	598	1.233	598	5.729
599	7.056	599	1.234	599	5.719
600	7.057	600	1.234	600	5.721
601	7.048	601	1.231	601	5.725
602	7.056	602	1.232	602	5.729
603	7.051	603	1.231	603	5.729
604	7.045	604	1.231	604	5.724
605	7.045	605	1.231	605	5.721
606	7.041	606	1.230	606	5.724
607	7.050	607	1.230	607	5.731
608	7.058	608	1.232	608	5.728
609	7.055	609	1.232	609	5.728
610	7.051	610	1.229	610	5.736
611	7.052	611	1.230	611	5.736
612	7.053	612	1.229	612	5.737
613	7.046	613	1.229	613	5.731
614	7.042	614	1.229	614	5.732
615	7.040	615	1.227	615	5.736
616	7.033	616	1.228	616	5.726
617	7.042	617	1.229	617	5.728
618	7.040	618	1.228	618	5.732
619	7.042	619	1.229	619	5.728
620	7.038	620	1.228	620	5.730
621	7.049	621	1.231	621	5.727
622	7.048	622	1.230	622	5.730
623	7.059	623	1.232	623	5.730
624	7.059	624	1.229	624	5.744
625	7.048	625	1.232	625	5.720
626	7.046	626	1.228	626	5.737
627	7.040	627	1.226	627	5.743
628	7.038	628	1.226	628	5.740
629	7.035	629	1.225	629	5.745
630	7.038	630	1.230	630	5.722
631	7.041	631	1.228	631	5.732
632	7.042	632	1.225	632	5.746
633	7.041	633	1.228	633	5.733
634	7.034	634	1.229	634	5.721
635	7.028	635	1.224	635	5.740
636	7.028	636	1.225	636	5.737
637	7.022	637	1.228	637	5.718
638	7.028	638	1.224	638	5.740
639	7.026	639	1.224	639	5.738
640	7.028	640	1.222	640	5.751
641	7.026	641	1.226	641	5.731
642	7.029	642	1.226	642	5.732
643	7.029	643	1.228	643	5.725
644	7.029	644	1.223	644	5.747
645	7.029	645	1.227	645	5.727
646	7.026	646	1.227	646	5.728
647	7.027	647	1.227	647	5.726
648	7.026	648	1.227	648	5.728
649	7.034	649	1.225	649	5.743
650	7.030	650	1.228	650	5.726
651	7.030	651	1.224	651	5.743
652	7.043	652	1.229	652	5.730
653	7.044	653	1.229	653	5.733
654	7.044	654	1.229	654	5.731
655	7.037	655	1.226	655	5.738
656	7.039	656	1.227	656	5.736
657	7.031	657	1.226	657	5.736
658	7.031	658	1.225	658	5.742
659	7.030	659	1.225	659	5.740
660	7.034	660	1.224	660	5.749
661	7.031	661	1.228	661	5.727
662	7.032	662	1.225	662	5.739
663	7.033	663	1.226	663	5.736
664	7.031	664	1.228	664	5.728
665	7.028	665	1.224	665	5.741
666	7.029	666	1.226	666	5.735
667	7.026	667	1.222	667	5.751
668	7.029	668	1.229	668	5.717
669	7.023	669	1.221	669	5.750
670	7.027	670	1.224	670	5.740
671	7.027	671	1.223	671	5.744
672	7.028	672	1.224	672	5.740
673	7.028	673	1.227	673	5.729
674	7.024	674	1.222	674	5.746
675	7.021	675	1.225	675	5.731
676	7.023	676	1.223	676	5.741
677	7.010	677	1.221	677	5.741
678	7.013	678	1.219	678	5.754
679	7.015	679	1.221	679	5.745
680	7.015	680	1.222	680	5.742
681	7.010	681	1.220	681	5.745
682	7.014	682	1.222	682	5.738
683	7.011	683	1.220	683	5.746
684	7.012	684	1.220	684	5.746
685	7.016	685	1.220	685	5.752
686	7.015	686	1.224	686	5.731
687	7.014	687	1.220	687	5.749
688	7.014	688	1.221	688	5.745
689	7.016	689	1.221	689	5.746
690	7.015	690	1.222	690	5.740
691	7.020	691	1.223	691	5.741
692	7.017	692	1.222	692	5.743
693	7.021	693	1.221	693	5.750
694	7.018	694	1.221	694	5.747
695	7.023	695	1.222	695	5.748
696	7.021	696	1.221	696	5.752
697	7.005	697	1.220	697	5.741
698	7.012	698	1.221	698	5.742
699	7.017	699	1.220	699	5.754
700	7.014	700	1.221	700	5.743
701	7.014	701	1.220	701	5.751
702	7.014	702	1.221	702	5.746
703	6.996	703	1.218	703	5.741
704	6.997	704	1.219	704	5.742
705	6.991	705	1.217	705	5.745
706	6.989	706	1.218	706	5.741
707	6.994	707	1.221	707	5.729
708	7.002	708	1.221	708	5.735
709	7.000	709	1.219	709	5.742
710	7.010	710	1.220	710	5.747
711	7.021	711	1.221	711	5.752
712	7.015	712	1.222	712	5.742
713	6.998	713	1.215	713	5.758
714	6.996	714	1.219	714	5.740
715	7.005	715	1.218	715	5.749
716	7.007	716	1.220	716	5.743
717	7.003	717	1.218	717	5.751
718	7.005	718	1.219	718	5.747
719	7.010	719	1.219	719	5.753
720	7.024	720	1.223	720	5.744
721	7.026	721	1.222	721	5.749
722	7.018	722	1.222	722	5.743
723	7.020	723	1.221	723	5.750
724	7.015	724	1.221	724	5.746
725	7.016	725	1.222	725	5.740
726	7.020	726	1.222	726	5.746
727	7.015	727	1.220	727	5.751
728	7.020	728	1.219	728	5.760
729	7.030	729	1.223	729	5.749
730	7.020	730	1.222	730	5.747
731	7.019	731	1.222	731	5.744
732	7.014	732	1.221	732	5.746
733	7.020	733	1.221	733	5.749
734	7.018	734	1.221	734	5.746
735	7.027	735	1.221	735	5.754
736	7.027	736	1.220	736	5.758
737	7.024	737	1.221	737	5.751
738	7.028	738	1.222	738	5.751
739	7.020	739	1.221	739	5.747
740	7.027	740	1.222	740	5.750
741	7.033	741	1.224	741	5.747
742	7.025	742	1.223	742	5.744
743	7.029	743	1.223	743	5.745
744	7.046	744	1.227	744	5.743
745	7.051	745	1.228	745	5.744
746	7.052	746	1.227	746	5.748
747	7.055	747	1.228	747	5.747
748	7.061	748	1.228	748	5.749
749	7.068	749	1.230	749	5.747
750	7.069	750	1.228	750	5.755
751	7.067	751	1.231	751	5.740
752	7.075	752	1.230	752	5.751
753	7.070	753	1.231	753	5.743
754	7.074	754	1.231	754	5.748
755	7.071	755	1.232	755	5.740
756	7.063	756	1.230	756	5.743
757	7.060	757	1.227	757	5.753
758	7.062	758	1.228	758	5.752
759	7.057	759	1.227	759	5.751
760	7.055	760	1.225	760	5.757
761	7.056	761	1.228	761	5.744
762	7.050	762	1.225	762	5.753
763	7.047	763	1.224	763	5.756
764	7.046	764	1.225	764	5.754
765	7.045	765	1.225	765	5.751
766	7.041	766	1.224	766	5.751
767	7.038	767	1.224	767	5.749
768	7.038	768	1.224	768	5.749
769	7.037	769	1.222	769	5.757
770	7.028	770	1.222	770	5.752
771	7.027	771	1.222	771	5.752
772	7.026	772	1.221	772	5.755
773	7.029	773	1.221	773	5.756
774	7.026	774	1.220	774	5.757
775	7.023	775	1.219	775	5.760
776	7.012	776	1.218	776	5.758
777	7.010	777	1.218	777	5.757
778	7.010	778	1.217	778	5.761
779	7.003	779	1.217	779	5.754
780	7.004	780	1.215	780	5.765
781	6.993	781	1.214	781	5.759
782	6.982	782	1.214	782	5.750
783	6.982	783	1.210	783	5.769
784	6.975	784	1.209	784	5.768
785	6.974	785	1.209	785	5.769
786	6.966	786	1.209	786	5.764
787	6.970	787	1.208	787	5.769
788	6.966	788	1.208	788	5.764
789	6.962	789	1.204	789	5.780
790	6.952	790	1.207	790	5.760
791	6.948	791	1.206	791	5.763
792	6.939	792	1.204	792	5.765
793	6.935	793	1.201	793	5.774
794	6.930	794	1.200	794	5.774
795	6.922	795	1.199	795	5.776
796	6.920	796	1.199	796	5.773
797	6.935	797	1.201	797	5.776
798	6.940	798	1.201	798	5.779
799	6.947	799	1.202	799	5.778
800	6.943	800	1.204	800	5.766
801	6.941	801	1.202	801	5.776
802	6.948	802	1.204	802	5.769
803	6.959	803	1.204	803	5.777
804	6.961	804	1.206	804	5.772
805	6.960	805	1.207	805	5.768
806	6.962	806	1.207	806	5.766
807	6.959	807	1.205	807	5.774
808	6.961	808	1.205	808	5.776
809	6.961	809	1.208	809	5.763
810	6.963	810	1.205	810	5.778
811	6.964	811	1.206	811	5.773
812	6.960	812	1.207	812	5.767
813	6.970	813	1.208	813	5.768
814	6.964	814	1.207	814	5.768
815	6.963	815	1.208	815	5.766
816	6.956	816	1.206	816	5.768
817	6.950	817	1.205	817	5.769
818	6.951	818	1.205	818	5.768
819	6.946	819	1.204	819	5.768
820	6.948	820	1.204	820	5.770
821	6.950	821	1.204	821	5.771
822	6.940	822	1.204	822	5.766
823	6.936	823	1.203	823	5.767
824	6.937	824	1.201	824	5.777
825	6.922	825	1.199	825	5.772
826	6.913	826	1.197	826	5.775
827	6.917	827	1.199	827	5.769
828	6.916	828	1.198	828	5.773
829	6.916	829	1.200	829	5.763
830	6.921	830	1.199	830	5.773
831	6.917	831	1.197	831	5.778
832	6.920	832	1.199	832	5.770
833	6.922	833	1.198	833	5.780
834	6.925	834	1.200	834	5.773
835	6.913	835	1.197	835	5.776
836	6.911	836	1.197	836	5.774
837	6.919	837	1.197	837	5.782
838	6.921	838	1.200	838	5.768
839	6.916	839	1.197	839	5.776
840	6.912	840	1.197	840	5.773
841	6.915	841	1.198	841	5.772
842	6.915	842	1.196	842	5.783
843	6.914	843	1.198	843	5.772
844	6.915	844	1.197	844	5.778
845	6.915	845	1.197	845	5.776
846	6.915	846	1.199	846	5.769
847	6.910	847	1.195	847	5.783
848	6.907	848	1.194	848	5.785
849	6.897	849	1.195	849	5.773
850	6.892	850	1.193	850	5.779
851	6.895	851	1.192	851	5.785
852	6.896	852	1.192	852	5.786
853	6.886	853	1.191	853	5.782
854	6.889	854	1.192	854	5.779
855	6.891	855	1.191	855	5.787
856	6.878	856	1.190	856	5.778
857	6.876	857	1.188	857	5.787
858	6.884	858	1.191	858	5.782
859	6.886	859	1.192	859	5.777
860	6.879	860	1.188	860	5.790
861	6.887	861	1.192	861	5.780
862	6.897	862	1.195	862	5.774
863	6.886	863	1.191	863	5.784
864	6.893	864	1.192	864	5.781
865	6.886	865	1.191	865	5.781
866	6.883	866	1.190	866	5.786
867	6.887	867	1.191	867	5.784
868	6.889	868	1.190	868	5.789
869	6.885	869	1.189	869	5.788
870	6.881	870	1.190	870	5.781
871	6.880	871	1.191	871	5.776
872	6.884	872	1.192	872	5.773
873	6.882	873	1.191	873	5.777
874	6.880	874	1.190	874	5.783
875	6.876	875	1.189	875	5.782
876	6.882	876	1.191	876	5.776
877	6.877	877	1.190	877	5.778
878	6.873	878	1.190	878	5.773
879	6.873	879	1.188	879	5.784
880	6.876	880	1.190	880	5.778
881	6.885	881	1.189	881	5.788
882	6.871	882	1.190	882	5.773
883	6.874	883	1.189	883	5.781
884	6.876	884	1.188	884	5.789
885	6.874	885	1.189	885	5.779
886	6.867	886	1.188	886	5.779
887	6.872	887	1.188	887	5.785
888	6.876	888	1.188	888	5.790
889	6.877	889	1.189	889	5.784
890	6.874	890	1.189	890	5.781
891	6.883	891	1.189	891	5.787
892	6.895	892	1.192	892	5.784
893	6.892	893	1.190	893	5.792
894	6.898	894	1.193	894	5.784
895	6.897	895	1.194	895	5.778
896	6.896	896	1.193	896	5.779
897	6.892	897	1.192	897	5.784
898	6.888	898	1.192	898	5.778
899	6.889	899	1.192	899	5.779
900	6.890	900	1.191	900	5.784
901	6.894	901	1.192	901	5.781
902	6.889	902	1.191	902	5.784
903	6.881	903	1.191	903	5.779
904	6.882	904	1.189	904	5.786
905	6.888	905	1.193	905	5.774
906	6.900	906	1.194	906	5.780
907	6.900	907	1.193	907	5.783
908	6.900	908	1.194	908	5.780
909	6.903	909	1.193	909	5.785
910	6.902	910	1.195	910	5.775
911	6.895	911	1.193	911	5.778
912	6.891	912	1.191	912	5.786
913	6.886	913	1.190	913	5.784
914	6.879	914	1.190	914	5.780
915	6.881	915	1.189	915	5.785
916	6.884	916	1.191	916	5.778
917	6.873	917	1.191	917	5.772
918	6.871	918	1.186	918	5.792
919	6.872	919	1.187	919	5.788
920	6.876	920	1.190	920	5.778
921	6.870	921	1.187	921	5.788
922	6.869	922	1.188	922	5.783
923	6.879	923	1.190	923	5.782
924	6.865	924	1.187	924	5.781
925	6.866	925	1.186	925	5.789
926	6.867	926	1.183	926	5.802
927	6.866	927	1.185	927	5.792
928	6.862	928	1.188	928	5.778
929	6.860	929	1.186	929	5.782
930	6.861	930	1.187	930	5.779
931	6.872	931	1.188	931	5.784
932	6.877	932	1.188	932	5.788
933	6.881	933	1.188	933	5.794
934	6.876	934	1.190	934	5.777
935	6.874	935	1.189	935	5.780
936	6.871	936	1.188	936	5.786
937	6.869	937	1.189	937	5.778
938	6.867	938	1.187	938	5.782
939	6.863	939	1.189	939	5.770
940	6.866	940	1.186	940	5.787
941	6.866	941	1.187	941	5.783
942	6.864	942	1.187	942	5.781
943	6.866	943	1.189	943	5.775
944	6.868	944	1.188	944	5.782
945	6.859	945	1.184	945	5.791
946	6.855	946	1.185	946	5.785
947	6.858	947	1.185	947	5.785
948	6.864	948	1.186	948	5.787
949	6.871	949	1.187	949	5.789
950	6.869	950	1.190	950	5.773
951	6.874	951	1.188	951	5.784
952	6.869	952	1.188	952	5.781
953	6.875	953	1.189	953	5.784
954	6.877	954	1.189	954	5.784
955	6.869	955	1.189	955	5.778
956	6.871	956	1.188	956	5.785
957	6.883	957	1.190	957	5.784
958	6.877	958	1.187	958	5.793
959	6.866	959	1.187	959	5.783
960	6.867	960	1.188	960	5.782
961	6.859	961	1.187	961	5.779
962	6.864	962	1.186	962	5.788
963	6.850	963	1.183	963	5.788
964	6.842	964	1.182	964	5.786
965	6.847	965	1.182	965	5.793
966	6.837	966	1.183	966	5.780
967	6.837	967	1.182	967	5.783
968	6.830	968	1.180	968	5.787
969	6.834	969	1.181	969	5.788
970	6.833	970	1.180	970	5.789
971	6.836	971	1.182	971	5.784
972	6.831	972	1.179	972	5.792
973	6.825	973	1.179	973	5.788
974	6.821	974	1.179	974	5.786
975	6.820	975	1.179	975	5.787
976	6.827	976	1.178	976	5.794
977	6.820	977	1.178	977	5.792
978	6.822	978	1.179	978	5.784
979	6.817	979	1.179	979	5.780
980	6.832	980	1.181	980	5.787
981	6.820	981	1.178	981	5.789
982	6.822	982	1.179	982	5.788
983	6.822	983	1.179	983	5.787
984	6.814	984	1.179	984	5.781
985	6.816	985	1.177	985	5.789
986	6.825	986	1.181	986	5.779
987	6.826	987	1.180	987	5.783
988	6.833	988	1.181	988	5.788
989	6.839	989	1.183	989	5.782
990	6.838	990	1.182	990	5.786
991	6.835	991	1.183	991	5.779
992	6.824	992	1.180	992	5.783
993	6.815	993	1.179	993	5.781
994	6.813	994	1.178	994	5.784
995	6.806	995	1.176	995	5.789
996	6.811	996	1.179	996	5.775
997	6.802	997	1.175	997	5.787
998	6.807	998	1.178	998	5.781
999	6.801	999	1.176	999	5.782
1E3	6.800	1E3	1.175	1E3	5.788
1E3	6.802	1E3	1.175	1E3	5.790
1E3	6.806	1E3	1.177	1E3	5.780
1E3	6.811	1E3	1.177	1E3	5.789
1E3	6.812	1E3	1.177	1E3	5.786
1.01E3	6.825	1.01E3	1.182	1.01E3	5.772
1.01E3	6.823	1.01E3	1.181	1.01E3	5.776
1.01E3	6.814	1.01E3	1.177	1.01E3	5.788
1.01E3	6.816	1.01E3	1.178	1.01E3	5.786
1.01E3	6.821	1.01E3	1.179	1.01E3	5.785
1.01E3	6.828	1.01E3	1.181	1.01E3	5.784
1.01E3	6.820	1.01E3	1.180	1.01E3	5.782
1.01E3	6.805	1.01E3	1.179	1.01E3	5.770
1.01E3	6.798	1.01E3	1.174	1.01E3	5.789
1.01E3	6.800	1.01E3	1.176	1.01E3	5.783
1.02E3	6.803	1.02E3	1.177	1.02E3	5.782
1.02E3	6.804	1.02E3	1.177	1.02E3	5.779
1.02E3	6.809	1.02E3	1.180	1.02E3	5.772
1.02E3	6.816	1.02E3	1.179	1.02E3	5.779
1.02E3	6.813	1.02E3	1.178	1.02E3	5.782
1.02E3	6.818	1.02E3	1.179	1.02E3	5.784
1.02E3	6.806	1.02E3	1.176	1.02E3	5.788
1.02E3	6.812	1.02E3	1.177	1.02E3	5.789
1.02E3	6.813	1.02E3	1.176	1.02E3	5.791
1.02E3	6.815	1.02E3	1.180	1.02E3	5.774
1.03E3	6.814	1.03E3	1.179	1.03E3	5.779
1.03E3	6.809	1.03E3	1.179	1.03E3	5.777
1.03E3	6.818	1.03E3	1.180	1.03E3	5.777
1.03E3	6.834	1.03E3	1.183	1.03E3	5.776
1.03E3	6.833	1.03E3	1.181	1.03E3	5.787
1.03E3	6.829	1.03E3	1.179	1.03E3	5.792
1.03E3	6.830	1.03E3	1.182	1.03E3	5.779
1.03E3	6.826	1.03E3	1.181	1.03E3	5.778
1.03E3	6.825	1.03E3	1.182	1.03E3	5.773
1.03E3	6.832	1.03E3	1.183	1.03E3	5.778
1.04E3	6.829	1.04E3	1.181	1.04E3	5.780
1.04E3	6.830	1.04E3	1.182	1.04E3	5.777
1.04E3	6.834	1.04E3	1.184	1.04E3	5.772
1.04E3	6.839	1.04E3	1.185	1.04E3	5.772
1.04E3	6.838	1.04E3	1.184	1.04E3	5.776
1.04E3	6.848	1.04E3	1.187	1.04E3	5.769
1.04E3	6.847	1.04E3	1.186	1.04E3	5.775
1.04E3	6.841	1.04E3	1.184	1.04E3	5.776
1.04E3	6.838	1.04E3	1.184	1.04E3	5.776
1.04E3	6.833	1.04E3	1.184	1.04E3	5.769
1.05E3	6.841	1.05E3	1.184	1.05E3	5.779
1.05E3	6.833	1.05E3	1.182	1.05E3	5.779
1.05E3	6.831	1.05E3	1.181	1.05E3	5.784
1.05E3	6.840	1.05E3	1.186	1.05E3	5.769
1.05E3	6.836	1.05E3	1.185	1.05E3	5.770
1.05E3	6.843	1.05E3	1.185	1.05E3	5.775
1.05E3	6.843	1.05E3	1.188	1.05E3	5.761
1.05E3	6.845	1.05E3	1.187	1.05E3	5.766
1.05E3	6.842	1.05E3	1.187	1.05E3	5.763
1.05E3	6.843	1.05E3	1.187	1.05E3	5.767
1.06E3	6.832	1.06E3	1.184	1.06E3	5.768
1.06E3	6.825	1.06E3	1.184	1.06E3	5.764
1.06E3	6.822	1.06E3	1.181	1.06E3	5.776
1.06E3	6.817	1.06E3	1.180	1.06E3	5.776
1.06E3	6.822	1.06E3	1.183	1.06E3	5.767
1.06E3	6.824	1.06E3	1.182	1.06E3	5.772
1.06E3	6.822	1.06E3	1.182	1.06E3	5.773
1.06E3	6.820	1.06E3	1.183	1.06E3	5.764
1.06E3	6.819	1.06E3	1.183	1.06E3	5.762
1.06E3	6.811	1.06E3	1.180	1.06E3	5.771
1.07E3	6.814	1.07E3	1.181	1.07E3	5.769
1.07E3	6.821	1.07E3	1.182	1.07E3	5.772
1.07E3	6.822	1.07E3	1.183	1.07E3	5.767
1.07E3	6.813	1.07E3	1.181	1.07E3	5.769
1.07E3	6.823	1.07E3	1.183	1.07E3	5.766
1.07E3	6.816	1.07E3	1.182	1.07E3	5.767
1.07E3	6.814	1.07E3	1.181	1.07E3	5.769
1.07E3	6.818	1.07E3	1.181	1.07E3	5.772
1.07E3	6.812	1.07E3	1.182	1.07E3	5.762
1.07E3	6.823	1.07E3	1.184	1.07E3	5.762
1.08E3	6.837	1.08E3	1.186	1.08E3	5.764
1.08E3	6.842	1.08E3	1.187	1.08E3	5.765
1.08E3	6.836	1.08E3	1.187	1.08E3	5.761
1.08E3	6.824	1.08E3	1.184	1.08E3	5.765
1.08E3	6.799	1.08E3	1.179	1.08E3	5.767
1.08E3	6.840	1.08E3	1.186	1.08E3	5.766
1.08E3	6.828	1.08E3	1.186	1.08E3	5.756
1.08E3	6.804	1.08E3	1.181	1.08E3	5.760
1.08E3	6.781	1.08E3	1.175	1.08E3	5.770
1.08E3	6.779	1.08E3	1.177	1.08E3	5.758
1.09E3	6.823	1.09E3	1.184	1.09E3	5.763
1.09E3	6.823	1.09E3	1.184	1.09E3	5.761
1.09E3	6.809	1.09E3	1.183	1.09E3	5.757
1.09E3	6.813	1.09E3	1.182	1.09E3	5.765
1.09E3	6.808	1.09E3	1.182	1.09E3	5.760
1.09E3	6.814	1.09E3	1.182	1.09E3	5.766
1.09E3	6.816	1.09E3	1.182	1.09E3	5.765
1.09E3	6.816	1.09E3	1.184	1.09E3	5.758
1.09E3	6.819	1.09E3	1.184	1.09E3	5.761
1.09E3	6.827	1.09E3	1.186	1.09E3	5.758
1.1E3	6.820	1.1E3	1.183	1.1E3	5.764
1.1E3	6.834	1.1E3	1.187	1.1E3	5.757
1.1E3	6.837	1.1E3	1.188	1.1E3	5.756
1.1E3	6.834	1.1E3	1.188	1.1E3	5.754
1.1E3	6.836	1.1E3	1.187	1.1E3	5.757
1.1E3	6.833	1.1E3	1.189	1.1E3	5.746
1.1E3	6.836	1.1E3	1.188	1.1E3	5.755
1.1E3	6.831	1.1E3	1.188	1.1E3	5.752
1.1E3	6.835	1.1E3	1.186	1.1E3	5.763
1.1E3	6.826	1.1E3	1.187	1.1E3	5.752
1.11E3	6.831	1.11E3	1.187	1.11E3	5.753
1.11E3	6.836	1.11E3	1.189	1.11E3	5.751
1.11E3	6.829	1.11E3	1.186	1.11E3	5.757
1.11E3	6.839	1.11E3	1.188	1.11E3	5.757
1.11E3	6.838	1.11E3	1.187	1.11E3	5.760
1.11E3	6.845	1.11E3	1.189	1.11E3	5.758
1.11E3	6.849	1.11E3	1.194	1.11E3	5.737
1.11E3	6.850	1.11E3	1.191	1.11E3	5.751
1.11E3	6.862	1.11E3	1.194	1.11E3	5.745
1.11E3	6.863	1.11E3	1.194	1.11E3	5.747
1.12E3	6.862	1.12E3	1.194	1.12E3	5.747
1.12E3	6.864	1.12E3	1.195	1.12E3	5.745
1.12E3	6.861	1.12E3	1.193	1.12E3	5.753
1.12E3	6.867	1.12E3	1.195	1.12E3	5.745
1.12E3	6.867	1.12E3	1.194	1.12E3	5.750
1.12E3	6.864	1.12E3	1.193	1.12E3	5.753
1.12E3	6.864	1.12E3	1.193	1.12E3	5.752
1.12E3	6.856	1.12E3	1.191	1.12E3	5.756
1.12E3	6.853	1.12E3	1.192	1.12E3	5.749
1.12E3	6.841	1.12E3	1.190	1.12E3	5.749
1.13E3	6.847	1.13E3	1.189	1.13E3	5.758
1.13E3	6.842	1.13E3	1.188	1.13E3	5.759
1.13E3	6.845	1.13E3	1.190	1.13E3	5.754
1.13E3	6.842	1.13E3	1.191	1.13E3	5.746
1.13E3	6.842	1.13E3	1.190	1.13E3	5.751
1.13E3	6.840	1.13E3	1.187	1.13E3	5.765
1.13E3	6.846	1.13E3	1.190	1.13E3	5.754
1.13E3	6.842	1.13E3	1.189	1.13E3	5.753
1.13E3	6.834	1.13E3	1.189	1.13E3	5.748
1.13E3	6.832	1.13E3	1.188	1.13E3	5.752
1.14E3	6.835	1.14E3	1.187	1.14E3	5.758
1.14E3	6.827	1.14E3	1.189	1.14E3	5.740
1.14E3	6.817	1.14E3	1.186	1.14E3	5.749
1.14E3	6.818	1.14E3	1.185	1.14E3	5.751
1.14E3	6.834	1.14E3	1.188	1.14E3	5.751
1.14E3	6.827	1.14E3	1.188	1.14E3	5.745
1.14E3	6.837	1.14E3	1.190	1.14E3	5.748
1.14E3	6.833	1.14E3	1.188	1.14E3	5.751
1.14E3	6.830	1.14E3	1.188	1.14E3	5.748
1.14E3	6.826	1.14E3	1.188	1.14E3	5.745
1.15E3	6.832	1.15E3	1.190	1.15E3	5.741
1.15E3	6.826	1.15E3	1.188	1.15E3	5.744
1.15E3	6.828	1.15E3	1.188	1.15E3	5.747
1.15E3	6.833	1.15E3	1.189	1.15E3	5.748
1.15E3	6.823	1.15E3	1.188	1.15E3	5.744
1.15E3	6.824	1.15E3	1.188	1.15E3	5.745
1.15E3	6.823	1.15E3	1.188	1.15E3	5.745
1.15E3	6.825	1.15E3	1.189	1.15E3	5.742
1.15E3	6.834	1.15E3	1.188	1.15E3	5.752
1.15E3	6.833	1.15E3	1.190	1.15E3	5.742
1.16E3	6.828	1.16E3	1.190	1.16E3	5.738
1.16E3	6.825	1.16E3	1.189	1.16E3	5.742
1.16E3	6.813	1.16E3	1.185	1.16E3	5.752
1.16E3	6.802	1.16E3	1.183	1.16E3	5.751
1.16E3	6.803	1.16E3	1.183	1.16E3	5.749
1.16E3	6.806	1.16E3	1.185	1.16E3	5.745
1.16E3	6.811	1.16E3	1.185	1.16E3	5.749
1.16E3	6.800	1.16E3	1.183	1.16E3	5.747
1.16E3	6.813	1.16E3	1.187	1.16E3	5.740
1.16E3	6.825	1.16E3	1.187	1.16E3	5.752
1.17E3	6.836	1.17E3	1.193	1.17E3	5.729
1.17E3	6.840	1.17E3	1.191	1.17E3	5.743
1.17E3	6.840	1.17E3	1.192	1.17E3	5.740
1.17E3	6.839	1.17E3	1.192	1.17E3	5.737
1.17E3	6.844	1.17E3	1.192	1.17E3	5.739
1.17E3	6.848	1.17E3	1.194	1.17E3	5.733
1.17E3	6.848	1.17E3	1.195	1.17E3	5.732
1.17E3	6.849	1.17E3	1.195	1.17E3	5.730
1.17E3	6.854	1.17E3	1.194	1.17E3	5.740
1.17E3	6.854	1.17E3	1.195	1.17E3	5.734
1.18E3	6.859	1.18E3	1.197	1.18E3	5.728
1.18E3	6.858	1.18E3	1.195	1.18E3	5.739
1.18E3	6.857	1.18E3	1.196	1.18E3	5.734
1.18E3	6.856	1.18E3	1.195	1.18E3	5.738
1.18E3	6.854	1.18E3	1.195	1.18E3	5.738
1.18E3	6.856	1.18E3	1.196	1.18E3	5.734
1.18E3	6.851	1.18E3	1.194	1.18E3	5.740
1.18E3	6.851	1.18E3	1.196	1.18E3	5.729
1.18E3	6.847	1.18E3	1.195	1.18E3	5.729
1.18E3	6.846	1.18E3	1.193	1.18E3	5.736
1.19E3	6.844	1.19E3	1.194	1.19E3	5.731
1.19E3	6.838	1.19E3	1.195	1.19E3	5.723
1.19E3	6.841	1.19E3	1.194	1.19E3	5.732
1.19E3	6.840	1.19E3	1.195	1.19E3	5.723
1.19E3	6.833	1.19E3	1.193	1.19E3	5.730
1.19E3	6.837	1.19E3	1.193	1.19E3	5.729
1.19E3	6.841	1.19E3	1.193	1.19E3	5.735
1.19E3	6.831	1.19E3	1.191	1.19E3	5.735
1.19E3	6.826	1.19E3	1.192	1.19E3	5.728
1.19E3	6.822	1.19E3	1.191	1.19E3	5.728
1.2E3	6.824	1.2E3	1.192	1.2E3	5.725
1.2E3	6.830	1.2E3	1.191	1.2E3	5.734
1.2E3	6.816	1.2E3	1.189	1.2E3	5.730
1.2E3	6.810	1.2E3	1.188	1.2E3	5.731
1.2E3	6.810	1.2E3	1.189	1.2E3	5.727
1.2E3	6.821	1.2E3	1.192	1.2E3	5.723
1.2E3	6.809	1.2E3	1.191	1.2E3	5.719
1.2E3	6.807	1.2E3	1.187	1.2E3	5.736
1.2E3	6.817	1.2E3	1.191	1.2E3	5.725
1.2E3	6.826	1.2E3	1.191	1.2E3	5.732
1.21E3	6.814	1.21E3	1.189	1.21E3	5.732
1.21E3	6.805	1.21E3	1.187	1.21E3	5.732
1.21E3	6.795	1.21E3	1.184	1.21E3	5.741
1.21E3	6.789	1.21E3	1.183	1.21E3	5.738
1.21E3	6.785	1.21E3	1.182	1.21E3	5.738
1.21E3	6.779	1.21E3	1.183	1.21E3	5.730
1.21E3	6.776	1.21E3	1.182	1.21E3	5.735
1.21E3	6.779	1.21E3	1.183	1.21E3	5.731
1.21E3	6.771	1.21E3	1.183	1.21E3	5.725
1.21E3	6.780	1.21E3	1.182	1.21E3	5.734
1.22E3	6.774	1.22E3	1.183	1.22E3	5.727
1.22E3	6.775	1.22E3	1.181	1.22E3	5.734
1.22E3	6.780	1.22E3	1.183	1.22E3	5.731
1.22E3	6.779	1.22E3	1.183	1.22E3	5.729
1.22E3	6.780	1.22E3	1.183	1.22E3	5.731
1.22E3	6.778	1.22E3	1.183	1.22E3	5.727
1.22E3	6.772	1.22E3	1.183	1.22E3	5.725
1.22E3	6.770	1.22E3	1.181	1.22E3	5.731
1.22E3	6.767	1.22E3	1.178	1.22E3	5.746
1.22E3	6.768	1.22E3	1.181	1.22E3	5.733
1.23E3	6.768	1.23E3	1.181	1.23E3	5.732
1.23E3	6.767	1.23E3	1.182	1.23E3	5.725
1.23E3	6.769	1.23E3	1.181	1.23E3	5.730
1.23E3	6.762	1.23E3	1.181	1.23E3	5.726
1.23E3	6.761	1.23E3	1.180	1.23E3	5.731
1.23E3	6.761	1.23E3	1.180	1.23E3	5.729
1.23E3	6.763	1.23E3	1.181	1.23E3	5.725
1.23E3	6.757	1.23E3	1.180	1.23E3	5.727
1.23E3	6.746	1.23E3	1.179	1.23E3	5.724
1.23E3	6.755	1.23E3	1.182	1.23E3	5.716
1.24E3	6.757	1.24E3	1.180	1.24E3	5.724
1.24E3	6.768	1.24E3	1.182	1.24E3	5.725
1.24E3	6.761	1.24E3	1.180	1.24E3	5.728
1.24E3	6.760	1.24E3	1.180	1.24E3	5.728
1.24E3	6.780	1.24E3	1.184	1.24E3	5.727
1.24E3	6.783	1.24E3	1.185	1.24E3	5.724
1.24E3	6.782	1.24E3	1.187	1.24E3	5.715
1.24E3	6.791	1.24E3	1.186	1.24E3	5.724
1.24E3	6.794	1.24E3	1.189	1.24E3	5.712
1.24E3	6.795	1.24E3	1.187	1.24E3	5.723
1.25E3	6.793	1.25E3	1.190	1.25E3	5.711
1.25E3	6.786	1.25E3	1.187	1.25E3	5.714
1.25E3	6.778	1.25E3	1.185	1.25E3	5.720
1.25E3	6.767	1.25E3	1.185	1.25E3	5.713
1.25E3	6.768	1.25E3	1.184	1.25E3	5.716
1.25E3	6.761	1.25E3	1.182	1.25E3	5.719
1.25E3	6.752	1.25E3	1.179	1.25E3	5.725
1.25E3	6.746	1.25E3	1.179	1.25E3	5.720
1.25E3	6.742	1.25E3	1.178	1.25E3	5.723
1.25E3	6.727	1.25E3	1.176	1.25E3	5.723
1.26E3	6.725	1.26E3	1.175	1.26E3	5.726
1.26E3	6.724	1.26E3	1.177	1.26E3	5.715
1.26E3	6.719	1.26E3	1.175	1.26E3	5.720
1.26E3	6.718	1.26E3	1.174	1.26E3	5.725
1.26E3	6.710	1.26E3	1.171	1.26E3	5.729
1.26E3	6.707	1.26E3	1.172	1.26E3	5.723
1.26E3	6.707	1.26E3	1.170	1.26E3	5.734
1.26E3	6.702	1.26E3	1.171	1.26E3	5.722
1.26E3	6.693	1.26E3	1.169	1.26E3	5.724
1.26E3	6.695	1.26E3	1.169	1.26E3	5.729
1.27E3	6.695	1.27E3	1.169	1.27E3	5.729
1.27E3	6.687	1.27E3	1.169	1.27E3	5.719
1.27E3	6.685	1.27E3	1.167	1.27E3	5.728
1.27E3	6.680	1.27E3	1.167	1.27E3	5.726
1.27E3	6.679	1.27E3	1.166	1.27E3	5.727
1.27E3	6.665	1.27E3	1.165	1.27E3	5.721
1.27E3	6.666	1.27E3	1.165	1.27E3	5.721
1.27E3	6.665	1.27E3	1.165	1.27E3	5.721
1.27E3	6.673	1.27E3	1.164	1.27E3	5.733
1.27E3	6.664	1.27E3	1.164	1.27E3	5.723
1.28E3	6.669	1.28E3	1.165	1.28E3	5.726
1.28E3	6.669	1.28E3	1.164	1.28E3	5.727
1.28E3	6.679	1.28E3	1.168	1.28E3	5.721
1.28E3	6.675	1.28E3	1.166	1.28E3	5.724
1.28E3	6.672	1.28E3	1.165	1.28E3	5.726
1.28E3	6.667	1.28E3	1.164	1.28E3	5.726
1.28E3	6.664	1.28E3	1.165	1.28E3	5.721
1.28E3	6.660	1.28E3	1.164	1.28E3	5.724
1.28E3	6.664	1.28E3	1.164	1.28E3	5.726
1.28E3	6.662	1.28E3	1.164	1.28E3	5.723
1.29E3	6.662	1.29E3	1.163	1.29E3	5.728
1.29E3	6.659	1.29E3	1.164	1.29E3	5.722
1.29E3	6.671	1.29E3	1.165	1.29E3	5.725
1.29E3	6.672	1.29E3	1.168	1.29E3	5.713
1.29E3	6.662	1.29E3	1.164	1.29E3	5.724
1.29E3	6.671	1.29E3	1.167	1.29E3	5.715
1.29E3	6.687	1.29E3	1.170	1.29E3	5.714
1.29E3	6.688	1.29E3	1.170	1.29E3	5.718
1.29E3	6.678	1.29E3	1.169	1.29E3	5.711
1.29E3	6.669	1.29E3	1.168	1.29E3	5.709
1.3E3	6.674	1.3E3	1.167	1.3E3	5.720
1.3E3	6.668	1.3E3	1.165	1.3E3	5.725
1.3E3	6.668	1.3E3	1.166	1.3E3	5.717
1.3E3	6.663	1.3E3	1.169	1.3E3	5.701
1.3E3	6.671	1.3E3	1.168	1.3E3	5.710
1.3E3	6.683	1.3E3	1.171	1.3E3	5.707
1.3E3	6.689	1.3E3	1.172	1.3E3	5.710
1.3E3	6.675	1.3E3	1.171	1.3E3	5.699
1.3E3	6.685	1.3E3	1.170	1.3E3	5.712
1.3E3	6.686	1.3E3	1.171	1.3E3	5.709
1.31E3	6.695	1.31E3	1.173	1.31E3	5.705
1.31E3	6.695	1.31E3	1.174	1.31E3	5.701
1.31E3	6.691	1.31E3	1.172	1.31E3	5.707
1.31E3	6.692	1.31E3	1.173	1.31E3	5.703
1.31E3	6.697	1.31E3	1.173	1.31E3	5.709
1.31E3	6.693	1.31E3	1.174	1.31E3	5.700
1.31E3	6.695	1.31E3	1.174	1.31E3	5.704
1.31E3	6.692	1.31E3	1.174	1.31E3	5.701
1.31E3	6.694	1.31E3	1.172	1.31E3	5.710
1.31E3	6.687	1.31E3	1.174	1.31E3	5.698
1.32E3	6.684	1.32E3	1.173	1.32E3	5.697
1.32E3	6.682	1.32E3	1.174	1.32E3	5.693
1.32E3	6.681	1.32E3	1.170	1.32E3	5.708
1.32E3	6.680	1.32E3	1.171	1.32E3	5.704
1.32E3	6.685	1.32E3	1.172	1.32E3	5.704
1.32E3	6.683	1.32E3	1.175	1.32E3	5.688
1.32E3	6.694	1.32E3	1.174	1.32E3	5.700
1.32E3	6.680	1.32E3	1.174	1.32E3	5.691
1.32E3	6.686	1.32E3	1.175	1.32E3	5.692
1.32E3	6.690	1.32E3	1.176	1.32E3	5.691
1.33E3	6.691	1.33E3	1.176	1.33E3	5.692
1.33E3	6.694	1.33E3	1.174	1.33E3	5.701
1.33E3	6.693	1.33E3	1.175	1.33E3	5.696
1.33E3	6.709	1.33E3	1.180	1.33E3	5.685
1.33E3	6.717	1.33E3	1.180	1.33E3	5.694
1.33E3	6.719	1.33E3	1.179	1.33E3	5.698
1.33E3	6.713	1.33E3	1.180	1.33E3	5.691
1.33E3	6.715	1.33E3	1.178	1.33E3	5.698
1.33E3	6.713	1.33E3	1.181	1.33E3	5.686
1.33E3	6.710	1.33E3	1.181	1.33E3	5.683
1.34E3	6.707	1.34E3	1.178	1.34E3	5.694
1.34E3	6.710	1.34E3	1.180	1.34E3	5.686
1.34E3	6.705	1.34E3	1.181	1.34E3	5.677
1.34E3	6.705	1.34E3	1.178	1.34E3	5.693
1.34E3	6.704	1.34E3	1.179	1.34E3	5.688
1.34E3	6.699	1.34E3	1.180	1.34E3	5.679
1.34E3	6.708	1.34E3	1.178	1.34E3	5.695
1.34E3	6.698	1.34E3	1.176	1.34E3	5.696
1.34E3	6.698	1.34E3	1.179	1.34E3	5.683
1.34E3	6.699	1.34E3	1.179	1.34E3	5.683
1.35E3	6.698	1.35E3	1.179	1.35E3	5.683
1.35E3	6.692	1.35E3	1.178	1.35E3	5.682
1.35E3	6.695	1.35E3	1.177	1.35E3	5.688
1.35E3	6.695	1.35E3	1.179	1.35E3	5.680
1.35E3	6.695	1.35E3	1.178	1.35E3	5.682
1.35E3	6.693	1.35E3	1.178	1.35E3	5.683
1.35E3	6.688	1.35E3	1.178	1.35E3	5.676
1.35E3	6.693	1.35E3	1.178	1.35E3	5.682
1.35E3	6.687	1.35E3	1.179	1.35E3	5.674
1.35E3	6.692	1.35E3	1.177	1.35E3	5.686
1.36E3	6.696	1.36E3	1.179	1.36E3	5.681
1.36E3	6.694	1.36E3	1.179	1.36E3	5.677
1.36E3	6.693	1.36E3	1.178	1.36E3	5.682
1.36E3	6.698	1.36E3	1.177	1.36E3	5.688
1.36E3	6.696	1.36E3	1.178	1.36E3	5.686
1.36E3	6.693	1.36E3	1.179	1.36E3	5.676
1.36E3	6.695	1.36E3	1.179	1.36E3	5.680
1.36E3	6.698	1.36E3	1.179	1.36E3	5.681
1.36E3	6.693	1.36E3	1.179	1.36E3	5.677
1.36E3	6.697	1.36E3	1.180	1.36E3	5.676
1.37E3	6.690	1.37E3	1.178	1.37E3	5.682
1.37E3	6.685	1.37E3	1.178	1.37E3	5.674
1.37E3	6.685	1.37E3	1.177	1.37E3	5.679
1.37E3	6.683	1.37E3	1.176	1.37E3	5.681
1.37E3	6.685	1.37E3	1.178	1.37E3	5.677
1.37E3	6.680	1.37E3	1.176	1.37E3	5.680
1.37E3	6.679	1.37E3	1.177	1.37E3	5.676
1.37E3	6.675	1.37E3	1.178	1.37E3	5.665
1.37E3	6.673	1.37E3	1.180	1.37E3	5.655
1.37E3	6.673	1.37E3	1.175	1.37E3	5.679
1.38E3	6.673	1.38E3	1.175	1.38E3	5.677
1.38E3	6.671	1.38E3	1.175	1.38E3	5.678
1.38E3	6.668	1.38E3	1.176	1.38E3	5.672
1.38E3	6.664	1.38E3	1.175	1.38E3	5.671
1.38E3	6.661	1.38E3	1.174	1.38E3	5.672
1.38E3	6.656	1.38E3	1.172	1.38E3	5.678
1.38E3	6.657	1.38E3	1.173	1.38E3	5.676
1.38E3	6.658	1.38E3	1.176	1.38E3	5.664
1.38E3	6.656	1.38E3	1.173	1.38E3	5.672
1.38E3	6.656	1.38E3	1.175	1.38E3	5.664
1.39E3	6.658	1.39E3	1.173	1.39E3	5.675
1.39E3	6.658	1.39E3	1.175	1.39E3	5.666
1.39E3	6.661	1.39E3	1.176	1.39E3	5.666
1.39E3	6.662	1.39E3	1.177	1.39E3	5.659
1.39E3	6.657	1.39E3	1.176	1.39E3	5.662
1.39E3	6.655	1.39E3	1.175	1.39E3	5.663
1.39E3	6.652	1.39E3	1.174	1.39E3	5.667
1.39E3	6.654	1.39E3	1.174	1.39E3	5.667
1.39E3	6.652	1.39E3	1.173	1.39E3	5.671
1.39E3	6.650	1.39E3	1.175	1.39E3	5.657
1.4E3	6.650	1.4E3	1.175	1.4E3	5.658
1.4E3	6.653	1.4E3	1.174	1.4E3	5.669
1.4E3	6.652	1.4E3	1.175	1.4E3	5.663
1.4E3	6.649	1.4E3	1.173	1.4E3	5.666
1.4E3	6.649	1.4E3	1.174	1.4E3	5.666
1.4E3	6.648	1.4E3	1.174	1.4E3	5.665
1.4E3	6.648	1.4E3	1.173	1.4E3	5.665
1.4E3	6.642	1.4E3	1.173	1.4E3	5.661
1.4E3	6.643	1.4E3	1.174	1.4E3	5.656
1.4E3	6.641	1.4E3	1.173	1.4E3	5.661
1.41E3	6.639	1.41E3	1.172	1.41E3	5.667
1.41E3	6.640	1.41E3	1.173	1.41E3	5.660
1.41E3	6.641	1.41E3	1.173	1.41E3	5.663
1.41E3	6.641	1.41E3	1.173	1.41E3	5.662
1.41E3	6.639	1.41E3	1.174	1.41E3	5.657
1.41E3	6.636	1.41E3	1.173	1.41E3	5.656
1.41E3	6.637	1.41E3	1.173	1.41E3	5.660
1.41E3	6.639	1.41E3	1.172	1.41E3	5.665
1.41E3	6.636	1.41E3	1.173	1.41E3	5.658
1.41E3	6.636	1.41E3	1.172	1.41E3	5.661
1.42E3	6.638	1.42E3	1.173	1.42E3	5.657
1.42E3	6.635	1.42E3	1.174	1.42E3	5.652
1.42E3	6.635	1.42E3	1.174	1.42E3	5.653
1.42E3	6.632	1.42E3	1.171	1.42E3	5.663
1.42E3	6.631	1.42E3	1.173	1.42E3	5.654
1.42E3	6.624	1.42E3	1.171	1.42E3	5.657
1.42E3	6.627	1.42E3	1.171	1.42E3	5.661
1.42E3	6.622	1.42E3	1.170	1.42E3	5.659
1.42E3	6.623	1.42E3	1.171	1.42E3	5.656
1.42E3	6.622	1.42E3	1.169	1.42E3	5.663
1.43E3	6.618	1.43E3	1.171	1.43E3	5.651
1.43E3	6.623	1.43E3	1.172	1.43E3	5.651
1.43E3	6.620	1.43E3	1.173	1.43E3	5.644
1.43E3	6.617	1.43E3	1.171	1.43E3	5.652
1.43E3	6.620	1.43E3	1.173	1.43E3	5.644
1.43E3	6.618	1.43E3	1.172	1.43E3	5.648
1.43E3	6.619	1.43E3	1.172	1.43E3	5.648
1.43E3	6.618	1.43E3	1.173	1.43E3	5.640
1.43E3	6.615	1.43E3	1.171	1.43E3	5.649
1.43E3	6.613	1.43E3	1.172	1.43E3	5.644
1.44E3	6.614	1.44E3	1.171	1.44E3	5.646
1.44E3	6.610	1.44E3	1.170	1.44E3	5.649
1.44E3	6.616	1.44E3	1.173	1.44E3	5.642
1.44E3	6.610	1.44E3	1.170	1.44E3	5.647
1.44E3	6.612	1.44E3	1.173	1.44E3	5.635
1.44E3	6.613	1.44E3	1.171	1.44E3	5.648
1.44E3	6.614	1.44E3	1.172	1.44E3	5.641
1.44E3	6.604	1.44E3	1.173	1.44E3	5.632
1.44E3	6.607	1.44E3	1.171	1.44E3	5.641
1.44E3	6.604	1.44E3	1.171	1.44E3	5.641
1.45E3	6.606	1.45E3	1.172	1.45E3	5.638
1.45E3	6.609	1.45E3	1.170	1.45E3	5.650
1.45E3	6.611	1.45E3	1.172	1.45E3	5.643
1.45E3	6.604	1.45E3	1.171	1.45E3	5.638
1.45E3	6.610	1.45E3	1.173	1.45E3	5.633
1.45E3	6.609	1.45E3	1.172	1.45E3	5.641
1.45E3	6.609	1.45E3	1.171	1.45E3	5.645
1.45E3	6.609	1.45E3	1.171	1.45E3	5.646
1.45E3	6.609	1.45E3	1.178	1.45E3	5.610
1.45E3	6.602	1.45E3	1.172	1.45E3	5.634
1.46E3	6.609	1.46E3	1.171	1.46E3	5.642
1.46E3	6.607	1.46E3	1.171	1.46E3	5.642
1.46E3	6.604	1.46E3	1.172	1.46E3	5.637
1.46E3	6.599	1.46E3	1.170	1.46E3	5.639
1.46E3	6.602	1.46E3	1.170	1.46E3	5.643
1.46E3	6.600	1.46E3	1.171	1.46E3	5.635
1.46E3	6.601	1.46E3	1.172	1.46E3	5.631
1.46E3	6.599	1.46E3	1.171	1.46E3	5.635
1.46E3	6.593	1.46E3	1.170	1.46E3	5.633
1.46E3	6.591	1.46E3	1.169	1.46E3	5.637
1.47E3	6.595	1.47E3	1.172	1.47E3	5.628
1.47E3	6.595	1.47E3	1.170	1.47E3	5.635
1.47E3	6.605	1.47E3	1.172	1.47E3	5.638
1.47E3	6.599	1.47E3	1.171	1.47E3	5.636
1.47E3	6.604	1.47E3	1.173	1.47E3	5.628
1.47E3	6.600	1.47E3	1.172	1.47E3	5.632
1.47E3	6.600	1.47E3	1.171	1.47E3	5.637
1.47E3	6.598	1.47E3	1.171	1.47E3	5.634
1.47E3	6.598	1.47E3	1.171	1.47E3	5.632
1.47E3	6.601	1.47E3	1.173	1.47E3	5.625
1.48E3	6.601	1.48E3	1.172	1.48E3	5.632
1.48E3	6.602	1.48E3	1.173	1.48E3	5.629
1.48E3	6.604	1.48E3	1.174	1.48E3	5.627
1.48E3	6.601	1.48E3	1.171	1.48E3	5.636
1.48E3	6.593	1.48E3	1.172	1.48E3	5.624
1.48E3	6.599	1.48E3	1.172	1.48E3	5.632
1.48E3	6.594	1.48E3	1.172	1.48E3	5.626
1.48E3	6.591	1.48E3	1.171	1.48E3	5.629
1.48E3	6.592	1.48E3	1.171	1.48E3	5.631
1.48E3	6.588	1.48E3	1.172	1.48E3	5.623
1.49E3	6.584	1.49E3	1.169	1.49E3	5.633
1.49E3	6.584	1.49E3	1.170	1.49E3	5.625
1.49E3	6.583	1.49E3	1.168	1.49E3	5.634
1.49E3	6.580	1.49E3	1.167	1.49E3	5.640
1.49E3	6.580	1.49E3	1.170	1.49E3	5.624
1.49E3	6.577	1.49E3	1.169	1.49E3	5.624
1.49E3	6.579	1.49E3	1.168	1.49E3	5.631
1.49E3	6.579	1.49E3	1.170	1.49E3	5.622
1.49E3	6.575	1.49E3	1.169	1.49E3	5.625
1.49E3	6.576	1.49E3	1.169	1.49E3	5.626
1.5E3	6.569	1.5E3	1.170	1.5E3	5.616
1.5E3	6.572	1.5E3	1.168	1.5E3	5.624
1.5E3	6.564	1.5E3	1.167	1.5E3	5.623
1.5E3	6.557	1.5E3	1.166	1.5E3	5.624
1.5E3	6.556	1.5E3	1.165	1.5E3	5.629
1.5E3	6.544	1.5E3	1.163	1.5E3	5.626
1.5E3	6.533	1.5E3	1.162	1.5E3	5.622
1.5E3	6.527	1.5E3	1.160	1.5E3	5.625
1.5E3	6.513	1.5E3	1.159	1.5E3	5.618
1.5E3	6.516	1.5E3	1.159	1.5E3	5.622
1.51E3	6.519	1.51E3	1.159	1.51E3	5.625
1.51E3	6.511	1.51E3	1.157	1.51E3	5.627
1.51E3	6.514	1.51E3	1.159	1.51E3	5.620
1.51E3	6.518	1.51E3	1.158	1.51E3	5.627
1.51E3	6.693	1.51E3	1.203	1.51E3	5.564
1.51E3	6.553	1.51E3	1.169	1.51E3	5.608
1.51E3	6.520	1.51E3	1.161	1.51E3	5.614
1.51E3	6.528	1.51E3	1.164	1.51E3	5.609
1.51E3	6.522	1.51E3	1.162	1.51E3	5.614
1.51E3	6.510	1.51E3	1.159	1.51E3	5.618
1.52E3	6.514	1.52E3	1.160	1.52E3	5.613
1.52E3	6.518	1.52E3	1.162	1.52E3	5.611
1.52E3	6.510	1.52E3	1.159	1.52E3	5.617
1.52E3	6.501	1.52E3	1.158	1.52E3	5.611
1.52E3	6.513	1.52E3	1.159	1.52E3	5.621
1.52E3	6.511	1.52E3	1.159	1.52E3	5.619
1.52E3	6.507	1.52E3	1.158	1.52E3	5.619
1.52E3	6.506	1.52E3	1.158	1.52E3	5.617
1.52E3	6.515	1.52E3	1.160	1.52E3	5.614
1.52E3	6.516	1.52E3	1.161	1.52E3	5.614
1.53E3	6.513	1.53E3	1.160	1.53E3	5.614
1.53E3	6.507	1.53E3	1.160	1.53E3	5.608
1.53E3	6.518	1.53E3	1.161	1.53E3	5.616
1.53E3	6.505	1.53E3	1.158	1.53E3	5.616
1.53E3	6.494	1.53E3	1.158	1.53E3	5.607
1.53E3	6.505	1.53E3	1.159	1.53E3	5.611
1.53E3	6.504	1.53E3	1.160	1.53E3	5.605
1.53E3	6.507	1.53E3	1.162	1.53E3	5.602
1.53E3	6.506	1.53E3	1.159	1.53E3	5.612
1.53E3	6.507	1.53E3	1.161	1.53E3	5.603
1.54E3	6.520	1.54E3	1.162	1.54E3	5.609
1.54E3	6.525	1.54E3	1.163	1.54E3	5.610
1.54E3	6.505	1.54E3	1.161	1.54E3	5.605
1.54E3	6.512	1.54E3	1.162	1.54E3	5.606
1.54E3	6.510	1.54E3	1.162	1.54E3	5.601
1.54E3	6.512	1.54E3	1.162	1.54E3	5.606
1.54E3	6.507	1.54E3	1.162	1.54E3	5.598
1.54E3	6.519	1.54E3	1.165	1.54E3	5.595
1.54E3	6.517	1.54E3	1.166	1.54E3	5.590
1.54E3	6.527	1.54E3	1.167	1.54E3	5.592
1.55E3	6.528	1.55E3	1.167	1.55E3	5.596
1.55E3	6.530	1.55E3	1.168	1.55E3	5.590
1.55E3	6.531	1.55E3	1.168	1.55E3	5.593
1.55E3	6.542	1.55E3	1.169	1.55E3	5.597
1.55E3	6.549	1.55E3	1.170	1.55E3	5.598
1.55E3	6.557	1.55E3	1.174	1.55E3	5.588
1.55E3	6.544	1.55E3	1.171	1.55E3	5.588
1.55E3	6.540	1.55E3	1.170	1.55E3	5.588
1.55E3	6.527	1.55E3	1.167	1.55E3	5.592
1.55E3	6.520	1.55E3	1.166	1.55E3	5.592
1.56E3	6.510	1.56E3	1.163	1.56E3	5.597
1.56E3	6.497	1.56E3	1.161	1.56E3	5.594
1.56E3	6.491	1.56E3	1.159	1.56E3	5.601
1.56E3	6.484	1.56E3	1.160	1.56E3	5.591
1.56E3	6.487	1.56E3	1.157	1.56E3	5.607
1.56E3	6.484	1.56E3	1.158	1.56E3	5.597
1.56E3	6.478	1.56E3	1.155	1.56E3	5.608
1.56E3	6.481	1.56E3	1.157	1.56E3	5.600
1.56E3	6.476	1.56E3	1.155	1.56E3	5.608
1.56E3	6.462	1.56E3	1.155	1.56E3	5.594
1.57E3	6.455	1.57E3	1.152	1.57E3	5.604
1.57E3	6.449	1.57E3	1.150	1.57E3	5.605
1.57E3	6.444	1.57E3	1.151	1.57E3	5.599
1.57E3	6.448	1.57E3	1.151	1.57E3	5.604
1.57E3	6.440	1.57E3	1.149	1.57E3	5.603
1.57E3	6.433	1.57E3	1.148	1.57E3	5.603
1.57E3	6.430	1.57E3	1.148	1.57E3	5.602
1.57E3	6.424	1.57E3	1.148	1.57E3	5.596
1.57E3	6.418	1.57E3	1.146	1.57E3	5.601
1.57E3	6.409	1.57E3	1.145	1.57E3	5.598
1.58E3	6.417	1.58E3	1.146	1.58E3	5.601
1.58E3	6.409	1.58E3	1.144	1.58E3	5.603
1.58E3	6.396	1.58E3	1.143	1.58E3	5.595
1.58E3	6.409	1.58E3	1.145	1.58E3	5.600
1.58E3	6.440	1.58E3	1.152	1.58E3	5.592
1.58E3	6.425	1.58E3	1.148	1.58E3	5.598
1.58E3	6.421	1.58E3	1.148	1.58E3	5.594
1.58E3	6.406	1.58E3	1.145	1.58E3	5.595
1.58E3	6.398	1.58E3	1.143	1.58E3	5.597
1.58E3	6.393	1.58E3	1.143	1.58E3	5.593
1.59E3	6.385	1.59E3	1.141	1.59E3	5.597
1.59E3	6.424	1.59E3	1.148	1.59E3	5.597
1.59E3	6.444	1.59E3	1.154	1.59E3	5.584
1.59E3	6.437	1.59E3	1.152	1.59E3	5.589
1.59E3	6.437	1.59E3	1.153	1.59E3	5.585
1.59E3	6.432	1.59E3	1.152	1.59E3	5.585
1.59E3	6.427	1.59E3	1.151	1.59E3	5.585
1.59E3	6.406	1.59E3	1.147	1.59E3	5.586
1.59E3	6.403	1.59E3	1.145	1.59E3	5.594
1.59E3	6.406	1.59E3	1.145	1.59E3	5.592
1.6E3	6.399	1.6E3	1.144	1.6E3	5.594
1.6E3	6.386	1.6E3	1.142	1.6E3	5.591
1.6E3	6.389	1.6E3	1.142	1.6E3	5.593
1.6E3	6.432	1.6E3	1.151	1.6E3	5.588
1.6E3	6.441	1.6E3	1.153	1.6E3	5.589
1.6E3	6.438	1.6E3	1.153	1.6E3	5.583
1.6E3	6.431	1.6E3	1.153	1.6E3	5.576
1.6E3	6.426	1.6E3	1.150	1.6E3	5.588
1.6E3	6.422	1.6E3	1.151	1.6E3	5.582
1.6E3	6.419	1.6E3	1.149	1.6E3	5.588
1.61E3	6.408	1.61E3	1.148	1.61E3	5.582
1.61E3	6.404	1.61E3	1.149	1.61E3	5.575
1.61E3	6.394	1.61E3	1.147	1.61E3	5.576
1.61E3	6.393	1.61E3	1.145	1.61E3	5.584
1.61E3	6.394	1.61E3	1.146	1.61E3	5.579
1.61E3	6.385	1.61E3	1.144	1.61E3	5.582
1.61E3	6.384	1.61E3	1.144	1.61E3	5.579
1.61E3	6.382	1.61E3	1.143	1.61E3	5.581
1.61E3	6.373	1.61E3	1.143	1.61E3	5.575
1.61E3	6.374	1.61E3	1.140	1.61E3	5.593
1.62E3	6.418	1.62E3	1.151	1.62E3	5.577
1.62E3	6.434	1.62E3	1.154	1.62E3	5.575
1.62E3	6.435	1.62E3	1.155	1.62E3	5.569
1.62E3	6.433	1.62E3	1.155	1.62E3	5.571
1.62E3	6.438	1.62E3	1.156	1.62E3	5.567
1.62E3	6.439	1.62E3	1.158	1.62E3	5.561
1.62E3	6.442	1.62E3	1.159	1.62E3	5.559
1.62E3	6.437	1.62E3	1.160	1.62E3	5.550
1.62E3	6.427	1.62E3	1.156	1.62E3	5.562
1.62E3	6.423	1.62E3	1.156	1.62E3	5.554
1.63E3	6.428	1.63E3	1.154	1.63E3	5.569
1.63E3	6.422	1.63E3	1.153	1.63E3	5.570
1.63E3	6.421	1.63E3	1.154	1.63E3	5.565
1.63E3	6.433	1.63E3	1.156	1.63E3	5.564
1.63E3	6.434	1.63E3	1.156	1.63E3	5.567
1.63E3	6.436	1.63E3	1.157	1.63E3	5.561
1.63E3	6.431	1.63E3	1.156	1.63E3	5.564
1.63E3	6.418	1.63E3	1.154	1.63E3	5.563
1.63E3	6.416	1.63E3	1.153	1.63E3	5.565
1.63E3	6.406	1.63E3	1.152	1.63E3	5.563
1.64E3	6.403	1.64E3	1.151	1.64E3	5.564
1.64E3	6.404	1.64E3	1.151	1.64E3	5.563
1.64E3	6.443	1.64E3	1.157	1.64E3	5.570
1.64E3	6.458	1.64E3	1.160	1.64E3	5.569
1.64E3	6.462	1.64E3	1.161	1.64E3	5.566
1.64E3	6.469	1.64E3	1.164	1.64E3	5.557
1.64E3	6.469	1.64E3	1.166	1.64E3	5.550
1.64E3	6.469	1.64E3	1.166	1.64E3	5.547
1.64E3	6.475	1.64E3	1.165	1.64E3	5.559
1.64E3	6.473	1.64E3	1.166	1.64E3	5.551
1.65E3	6.472	1.65E3	1.166	1.65E3	5.550
1.65E3	6.473	1.65E3	1.168	1.65E3	5.544
1.65E3	6.479	1.65E3	1.167	1.65E3	5.550
1.65E3	6.479	1.65E3	1.168	1.65E3	5.547
1.65E3	6.476	1.65E3	1.170	1.65E3	5.536
1.65E3	6.479	1.65E3	1.168	1.65E3	5.547
1.65E3	6.478	1.65E3	1.170	1.65E3	5.538
1.65E3	6.482	1.65E3	1.169	1.65E3	5.544
1.65E3	6.481	1.65E3	1.169	1.65E3	5.545
1.65E3	6.481	1.65E3	1.171	1.65E3	5.537
1.66E3	6.483	1.66E3	1.172	1.66E3	5.533
1.66E3	6.486	1.66E3	1.174	1.66E3	5.527
1.66E3	6.492	1.66E3	1.174	1.66E3	5.528
1.66E3	6.496	1.66E3	1.173	1.66E3	5.538
1.66E3	6.496	1.66E3	1.174	1.66E3	5.534
1.66E3	6.497	1.66E3	1.177	1.66E3	5.521
1.66E3	6.503	1.66E3	1.175	1.66E3	5.533
1.66E3	6.503	1.66E3	1.175	1.66E3	5.537
1.66E3	6.505	1.66E3	1.177	1.66E3	5.526
1.66E3	6.512	1.66E3	1.175	1.66E3	5.541
1.67E3	6.512	1.67E3	1.179	1.67E3	5.522
1.67E3	6.510	1.67E3	1.176	1.67E3	5.534
1.67E3	6.514	1.67E3	1.176	1.67E3	5.537
1.67E3	6.512	1.67E3	1.176	1.67E3	5.536
1.67E3	6.504	1.67E3	1.176	1.67E3	5.530
1.67E3	6.491	1.67E3	1.174	1.67E3	5.528
1.67E3	6.482	1.67E3	1.173	1.67E3	5.528
1.67E3	6.476	1.67E3	1.170	1.67E3	5.535
1.67E3	6.473	1.67E3	1.170	1.67E3	5.533
1.67E3	6.471	1.67E3	1.169	1.67E3	5.534
1.68E3	6.473	1.68E3	1.172	1.68E3	5.524
1.68E3	6.472	1.68E3	1.171	1.68E3	5.527
1.68E3	6.459	1.68E3	1.170	1.68E3	5.520
1.68E3	6.461	1.68E3	1.170	1.68E3	5.521
1.68E3	6.450	1.68E3	1.167	1.68E3	5.527
1.68E3	6.448	1.68E3	1.166	1.68E3	5.528
1.68E3	6.450	1.68E3	1.166	1.68E3	5.534
1.68E3	6.446	1.68E3	1.166	1.68E3	5.528
1.68E3	6.444	1.68E3	1.166	1.68E3	5.526
1.68E3	6.441	1.68E3	1.166	1.68E3	5.522
1.69E3	6.440	1.69E3	1.167	1.69E3	5.518
1.69E3	6.438	1.69E3	1.165	1.69E3	5.527
1.69E3	6.433	1.69E3	1.165	1.69E3	5.522
1.69E3	6.431	1.69E3	1.166	1.69E3	5.517
1.69E3	6.421	1.69E3	1.164	1.69E3	5.518
1.69E3	6.422	1.69E3	1.163	1.69E3	5.522
1.69E3	6.420	1.69E3	1.162	1.69E3	5.526
1.69E3	6.427	1.69E3	1.163	1.69E3	5.528
1.69E3	6.418	1.69E3	1.161	1.69E3	5.527
1.69E3	6.415	1.69E3	1.161	1.69E3	5.525
1.7E3	6.403	1.7E3	1.158	1.7E3	5.528
1.7E3	6.407	1.7E3	1.158	1.7E3	5.532
1.7E3	6.406	1.7E3	1.160	1.7E3	5.522
1.7E3	6.395	1.7E3	1.158	1.7E3	5.521
1.7E3	6.400	1.7E3	1.159	1.7E3	5.524
1.7E3	6.397	1.7E3	1.157	1.7E3	5.528
1.7E3	6.396	1.7E3	1.158	1.7E3	5.524
1.7E3	6.389	1.7E3	1.157	1.7E3	5.524
1.7E3	6.390	1.7E3	1.156	1.7E3	5.527
1.7E3	6.385	1.7E3	1.156	1.7E3	5.523
1.71E3	6.382	1.71E3	1.153	1.71E3	5.533
1.71E3	6.383	1.71E3	1.154	1.71E3	5.530
1.71E3	6.376	1.71E3	1.154	1.71E3	5.523
1.71E3	6.376	1.71E3	1.156	1.71E3	5.517
1.71E3	6.374	1.71E3	1.155	1.71E3	5.518
1.71E3	6.373	1.71E3	1.156	1.71E3	5.514
1.71E3	6.371	1.71E3	1.156	1.71E3	5.511
1.71E3	6.362	1.71E3	1.153	1.71E3	5.516
1.71E3	6.357	1.71E3	1.151	1.71E3	5.522
1.71E3	6.364	1.71E3	1.154	1.71E3	5.514
1.72E3	6.362	1.72E3	1.153	1.72E3	5.517
1.72E3	6.360	1.72E3	1.152	1.72E3	5.522
1.72E3	6.374	1.72E3	1.158	1.72E3	5.505
1.72E3	6.371	1.72E3	1.155	1.72E3	5.514
1.72E3	6.376	1.72E3	1.158	1.72E3	5.509
1.72E3	6.383	1.72E3	1.156	1.72E3	5.523
1.72E3	6.383	1.72E3	1.158	1.72E3	5.513
1.72E3	6.379	1.72E3	1.156	1.72E3	5.517
1.72E3	6.378	1.72E3	1.156	1.72E3	5.519
1.72E3	6.374	1.72E3	1.157	1.72E3	5.509
1.73E3	6.392	1.73E3	1.158	1.73E3	5.520
1.73E3	6.392	1.73E3	1.159	1.73E3	5.517
1.73E3	6.394	1.73E3	1.161	1.73E3	5.506
1.73E3	6.395	1.73E3	1.160	1.73E3	5.515
1.73E3	6.394	1.73E3	1.161	1.73E3	5.505
1.73E3	6.403	1.73E3	1.162	1.73E3	5.512
1.73E3	6.397	1.73E3	1.162	1.73E3	5.504
1.73E3	6.410	1.73E3	1.161	1.73E3	5.520
1.73E3	6.402	1.73E3	1.163	1.73E3	5.505
1.73E3	6.401	1.73E3	1.161	1.73E3	5.513
1.74E3	6.411	1.74E3	1.163	1.74E3	5.515
1.74E3	6.407	1.74E3	1.164	1.74E3	5.505
1.74E3	6.408	1.74E3	1.164	1.74E3	5.505
1.74E3	6.420	1.74E3	1.166	1.74E3	5.504
1.74E3	6.419	1.74E3	1.168	1.74E3	5.498
1.74E3	6.414	1.74E3	1.165	1.74E3	5.505
1.74E3	6.415	1.74E3	1.165	1.74E3	5.507
1.74E3	6.413	1.74E3	1.166	1.74E3	5.501
1.74E3	6.411	1.74E3	1.166	1.74E3	5.499
1.74E3	6.410	1.74E3	1.166	1.74E3	5.497
1.75E3	6.401	1.75E3	1.166	1.75E3	5.491
1.75E3	6.400	1.75E3	1.165	1.75E3	5.495
1.75E3	6.403	1.75E3	1.165	1.75E3	5.496
1.75E3	6.395	1.75E3	1.163	1.75E3	5.496
1.75E3	6.403	1.75E3	1.165	1.75E3	5.499
1.75E3	6.400	1.75E3	1.165	1.75E3	5.495
1.75E3	6.403	1.75E3	1.167	1.75E3	5.486
1.75E3	6.404	1.75E3	1.165	1.75E3	5.496
1.75E3	6.402	1.75E3	1.167	1.75E3	5.486
1.75E3	6.396	1.75E3	1.164	1.75E3	5.496
1.76E3	6.405	1.76E3	1.166	1.76E3	5.492
1.76E3	6.398	1.76E3	1.165	1.76E3	5.493
1.76E3	6.397	1.76E3	1.165	1.76E3	5.489
1.76E3	6.399	1.76E3	1.166	1.76E3	5.488
1.76E3	6.401	1.76E3	1.164	1.76E3	5.499
1.76E3	6.391	1.76E3	1.163	1.76E3	5.497
1.76E3	6.389	1.76E3	1.163	1.76E3	5.495
1.76E3	6.386	1.76E3	1.165	1.76E3	5.483
1.76E3	6.393	1.76E3	1.163	1.76E3	5.497
1.76E3	6.395	1.76E3	1.166	1.76E3	5.485
1.77E3	6.389	1.77E3	1.166	1.77E3	5.481
1.77E3	6.389	1.77E3	1.165	1.77E3	5.484
1.77E3	6.389	1.77E3	1.164	1.77E3	5.488
1.77E3	6.386	1.77E3	1.164	1.77E3	5.487
1.77E3	6.385	1.77E3	1.164	1.77E3	5.486
1.77E3	6.385	1.77E3	1.163	1.77E3	5.489
1.77E3	6.382	1.77E3	1.166	1.77E3	5.475
1.77E3	6.381	1.77E3	1.163	1.77E3	5.487
1.77E3	6.375	1.77E3	1.162	1.77E3	5.486
1.77E3	6.372	1.77E3	1.161	1.77E3	5.488
1.78E3	6.370	1.78E3	1.161	1.78E3	5.484
1.78E3	6.366	1.78E3	1.160	1.78E3	5.487
1.78E3	6.358	1.78E3	1.159	1.78E3	5.486
1.78E3	6.357	1.78E3	1.159	1.78E3	5.486
1.78E3	6.355	1.78E3	1.158	1.78E3	5.487
1.78E3	6.350	1.78E3	1.156	1.78E3	5.493
1.78E3	6.349	1.78E3	1.159	1.78E3	5.479
1.78E3	6.351	1.78E3	1.158	1.78E3	5.486
1.78E3	6.352	1.78E3	1.158	1.78E3	5.486
1.78E3	6.352	1.78E3	1.160	1.78E3	5.474
1.79E3	6.356	1.79E3	1.160	1.79E3	5.478
1.79E3	6.347	1.79E3	1.159	1.79E3	5.474
1.79E3	6.353	1.79E3	1.158	1.79E3	5.486
1.79E3	6.344	1.79E3	1.158	1.79E3	5.477
1.79E3	6.335	1.79E3	1.158	1.79E3	5.469
1.79E3	6.338	1.79E3	1.157	1.79E3	5.477
1.79E3	6.346	1.79E3	1.158	1.79E3	5.482
1.79E3	6.344	1.79E3	1.159	1.79E3	5.476
1.79E3	6.344	1.79E3	1.160	1.79E3	5.471
1.79E3	6.338	1.79E3	1.156	1.79E3	5.485
1.8E3	6.329	1.8E3	1.155	1.8E3	5.481
1.8E3	6.327	1.8E3	1.153	1.8E3	5.486
1.8E3	6.321	1.8E3	1.156	1.8E3	5.469
1.8E3	6.322	1.8E3	1.153	1.8E3	5.484
1.8E3	6.321	1.8E3	1.155	1.8E3	5.475
1.8E3	6.317	1.8E3	1.154	1.8E3	5.475
1.8E3	6.325	1.8E3	1.156	1.8E3	5.472
1.8E3	6.329	1.8E3	1.156	1.8E3	5.475
1.8E3	6.322	1.8E3	1.155	1.8E3	5.474
1.8E3	6.330	1.8E3	1.157	1.8E3	5.472
1.81E3	6.333	1.81E3	1.159	1.81E3	5.464
1.81E3	6.333	1.81E3	1.158	1.81E3	5.467
1.81E3	6.330	1.81E3	1.158	1.81E3	5.467
1.81E3	6.330	1.81E3	1.158	1.81E3	5.467
1.81E3	6.332	1.81E3	1.157	1.81E3	5.471
1.81E3	6.324	1.81E3	1.156	1.81E3	5.469
1.81E3	6.323	1.81E3	1.158	1.81E3	5.462
1.81E3	6.322	1.81E3	1.158	1.81E3	5.459
1.81E3	6.320	1.81E3	1.155	1.81E3	5.471
1.81E3	6.317	1.81E3	1.155	1.81E3	5.468
1.82E3	6.317	1.82E3	1.157	1.82E3	5.462
1.82E3	6.312	1.82E3	1.156	1.82E3	5.461
1.82E3	6.314	1.82E3	1.156	1.82E3	5.461
1.82E3	6.313	1.82E3	1.156	1.82E3	5.461
1.82E3	6.309	1.82E3	1.154	1.82E3	5.468
1.82E3	6.306	1.82E3	1.155	1.82E3	5.459
1.82E3	6.308	1.82E3	1.156	1.82E3	5.455
1.82E3	6.309	1.82E3	1.157	1.82E3	5.455
1.82E3	6.305	1.82E3	1.156	1.82E3	5.454
1.82E3	6.304	1.82E3	1.154	1.82E3	5.464
1.83E3	6.305	1.83E3	1.154	1.83E3	5.462
1.83E3	6.308	1.83E3	1.156	1.83E3	5.458
1.83E3	6.306	1.83E3	1.155	1.83E3	5.462
1.83E3	6.305	1.83E3	1.154	1.83E3	5.463
1.83E3	6.303	1.83E3	1.154	1.83E3	5.460
1.83E3	6.310	1.83E3	1.157	1.83E3	5.453
1.83E3	6.312	1.83E3	1.159	1.83E3	5.448
1.83E3	6.314	1.83E3	1.157	1.83E3	5.457
1.83E3	6.309	1.83E3	1.157	1.83E3	5.451
1.83E3	6.310	1.83E3	1.157	1.83E3	5.455
1.84E3	6.306	1.84E3	1.156	1.84E3	5.456
1.84E3	6.305	1.84E3	1.157	1.84E3	5.450
1.84E3	6.305	1.84E3	1.157	1.84E3	5.451
1.84E3	6.312	1.84E3	1.159	1.84E3	5.445
1.84E3	6.317	1.84E3	1.160	1.84E3	5.447
1.84E3	6.307	1.84E3	1.157	1.84E3	5.451
1.84E3	6.308	1.84E3	1.158	1.84E3	5.450
1.84E3	6.310	1.84E3	1.159	1.84E3	5.445
1.84E3	6.299	1.84E3	1.157	1.84E3	5.446
1.84E3	6.296	1.84E3	1.156	1.84E3	5.449
1.85E3	6.300	1.85E3	1.157	1.85E3	5.447
1.85E3	6.299	1.85E3	1.157	1.85E3	5.446
1.85E3	6.292	1.85E3	1.154	1.85E3	5.453
1.85E3	6.290	1.85E3	1.155	1.85E3	5.448
1.85E3	6.293	1.85E3	1.155	1.85E3	5.449
1.85E3	6.294	1.85E3	1.155	1.85E3	5.449
1.85E3	6.285	1.85E3	1.153	1.85E3	5.452
1.85E3	6.279	1.85E3	1.152	1.85E3	5.450
1.85E3	6.272	1.85E3	1.152	1.85E3	5.446
1.85E3	6.274	1.85E3	1.151	1.85E3	5.452
1.86E3	6.276	1.86E3	1.152	1.86E3	5.449
1.86E3	6.275	1.86E3	1.153	1.86E3	5.441
1.86E3	6.275	1.86E3	1.152	1.86E3	5.448
1.86E3	6.273	1.86E3	1.151	1.86E3	5.449
1.86E3	6.279	1.86E3	1.152	1.86E3	5.450
1.86E3	6.281	1.86E3	1.153	1.86E3	5.447
1.86E3	6.277	1.86E3	1.152	1.86E3	5.450
1.86E3	6.276	1.86E3	1.153	1.86E3	5.445
1.86E3	6.274	1.86E3	1.151	1.86E3	5.451
1.86E3	6.270	1.86E3	1.150	1.86E3	5.454
1.87E3	6.267	1.87E3	1.151	1.87E3	5.446
1.87E3	6.271	1.87E3	1.152	1.87E3	5.442
1.87E3	6.268	1.87E3	1.151	1.87E3	5.445
1.87E3	6.263	1.87E3	1.149	1.87E3	5.450
1.87E3	6.261	1.87E3	1.149	1.87E3	5.450
1.87E3	6.259	1.87E3	1.150	1.87E3	5.442
1.87E3	6.260	1.87E3	1.149	1.87E3	5.450
1.87E3	6.257	1.87E3	1.149	1.87E3	5.447
1.87E3	6.253	1.87E3	1.147	1.87E3	5.450
1.87E3	6.252	1.87E3	1.149	1.87E3	5.442
1.88E3	6.252	1.88E3	1.148	1.88E3	5.445
1.88E3	6.250	1.88E3	1.150	1.88E3	5.437
1.88E3	6.247	1.88E3	1.149	1.88E3	5.436
1.88E3	6.253	1.88E3	1.148	1.88E3	5.446
1.88E3	6.247	1.88E3	1.148	1.88E3	5.442
1.88E3	6.240	1.88E3	1.148	1.88E3	5.438
1.88E3	6.247	1.88E3	1.149	1.88E3	5.437
1.88E3	6.246	1.88E3	1.148	1.88E3	5.442
1.88E3	6.241	1.88E3	1.148	1.88E3	5.436
1.88E3	6.243	1.88E3	1.149	1.88E3	5.436
1.89E3	6.242	1.89E3	1.146	1.89E3	5.445
1.89E3	6.240	1.89E3	1.149	1.89E3	5.433
1.89E3	6.238	1.89E3	1.148	1.89E3	5.436
1.89E3	6.246	1.89E3	1.147	1.89E3	5.444
1.89E3	6.237	1.89E3	1.147	1.89E3	5.437
1.89E3	6.241	1.89E3	1.147	1.89E3	5.441
1.89E3	6.236	1.89E3	1.145	1.89E3	5.445
1.89E3	6.232	1.89E3	1.146	1.89E3	5.436
1.89E3	6.233	1.89E3	1.148	1.89E3	5.431
1.89E3	6.236	1.89E3	1.145	1.89E3	5.444
1.9E3	6.238	1.9E3	1.148	1.9E3	5.435
1.9E3	6.239	1.9E3	1.149	1.9E3	5.430
1.9E3	6.237	1.9E3	1.148	1.9E3	5.431
1.9E3	6.233	1.9E3	1.148	1.9E3	5.428
1.9E3	6.229	1.9E3	1.147	1.9E3	5.430
1.9E3	6.235	1.9E3	1.149	1.9E3	5.426
1.9E3	6.230	1.9E3	1.146	1.9E3	5.437
1.9E3	6.231	1.9E3	1.147	1.9E3	5.432
1.9E3	6.226	1.9E3	1.148	1.9E3	5.423
1.9E3	6.222	1.9E3	1.145	1.9E3	5.433
1.91E3	6.221	1.91E3	1.145	1.91E3	5.431
1.91E3	6.214	1.91E3	1.145	1.91E3	5.429
1.91E3	6.212	1.91E3	1.145	1.91E3	5.427
1.91E3	6.221	1.91E3	1.145	1.91E3	5.432
1.91E3	6.223	1.91E3	1.148	1.91E3	5.420
1.91E3	6.227	1.91E3	1.147	1.91E3	5.428
1.91E3	6.224	1.91E3	1.145	1.91E3	5.435
1.91E3	6.221	1.91E3	1.149	1.91E3	5.417
1.91E3	6.215	1.91E3	1.149	1.91E3	5.409
1.91E3	6.213	1.91E3	1.146	1.91E3	5.422
1.92E3	6.215	1.92E3	1.145	1.92E3	5.428
1.92E3	6.212	1.92E3	1.145	1.92E3	5.425
1.92E3	6.205	1.92E3	1.145	1.92E3	5.419
1.92E3	6.206	1.92E3	1.147	1.92E3	5.412
1.92E3	6.203	1.92E3	1.145	1.92E3	5.416
1.92E3	6.200	1.92E3	1.145	1.92E3	5.417
1.92E3	6.199	1.92E3	1.144	1.92E3	5.418
1.92E3	6.197	1.92E3	1.143	1.92E3	5.420
1.92E3	6.206	1.92E3	1.144	1.92E3	5.424
1.92E3	6.213	1.92E3	1.147	1.92E3	5.415
1.93E3	6.208	1.93E3	1.145	1.93E3	5.420
1.93E3	6.213	1.93E3	1.146	1.93E3	5.421
1.93E3	6.209	1.93E3	1.145	1.93E3	5.422
1.93E3	6.214	1.93E3	1.146	1.93E3	5.421
1.93E3	6.211	1.93E3	1.147	1.93E3	5.416
1.93E3	6.219	1.93E3	1.150	1.93E3	5.407
1.93E3	6.224	1.93E3	1.150	1.93E3	5.414
1.93E3	6.222	1.93E3	1.149	1.93E3	5.414
1.93E3	6.223	1.93E3	1.149	1.93E3	5.415
1.93E3	6.222	1.93E3	1.151	1.93E3	5.407
1.94E3	6.224	1.94E3	1.151	1.94E3	5.408
1.94E3	6.223	1.94E3	1.151	1.94E3	5.407
1.94E3	6.224	1.94E3	1.150	1.94E3	5.414
1.94E3	6.225	1.94E3	1.151	1.94E3	5.410
1.94E3	6.227	1.94E3	1.150	1.94E3	5.414
1.94E3	6.225	1.94E3	1.152	1.94E3	5.404
1.94E3	6.229	1.94E3	1.152	1.94E3	5.405
1.94E3	6.227	1.94E3	1.153	1.94E3	5.400
1.94E3	6.232	1.94E3	1.158	1.94E3	5.379
1.94E3	6.228	1.94E3	1.152	1.94E3	5.405
1.95E3	6.225	1.95E3	1.151	1.95E3	5.406
1.95E3	6.224	1.95E3	1.153	1.95E3	5.400
1.95E3	6.222	1.95E3	1.153	1.95E3	5.395
1.95E3	6.224	1.95E3	1.153	1.95E3	5.399
1.95E3	6.218	1.95E3	1.151	1.95E3	5.403
1.95E3	6.224	1.95E3	1.153	1.95E3	5.397
1.95E3	6.223	1.95E3	1.154	1.95E3	5.395
1.95E3	6.215	1.95E3	1.152	1.95E3	5.396
1.95E3	6.228	1.95E3	1.154	1.95E3	5.399
1.95E3	6.231	1.95E3	1.155	1.95E3	5.397
1.96E3	6.232	1.96E3	1.155	1.96E3	5.396
1.96E3	6.236	1.96E3	1.155	1.96E3	5.399
1.96E3	6.233	1.96E3	1.155	1.96E3	5.394
1.96E3	6.232	1.96E3	1.154	1.96E3	5.401
1.96E3	6.236	1.96E3	1.156	1.96E3	5.394
1.96E3	6.227	1.96E3	1.156	1.96E3	5.388
1.96E3	6.224	1.96E3	1.154	1.96E3	5.391
1.96E3	6.223	1.96E3	1.152	1.96E3	5.401
1.96E3	6.224	1.96E3	1.153	1.96E3	5.399
1.96E3	6.219	1.96E3	1.152	1.96E3	5.396
1.97E3	6.218	1.97E3	1.152	1.97E3	5.397
1.97E3	6.220	1.97E3	1.153	1.97E3	5.396
1.97E3	6.213	1.97E3	1.153	1.97E3	5.387
1.97E3	6.210	1.97E3	1.152	1.97E3	5.392
1.97E3	6.210	1.97E3	1.151	1.97E3	5.394
1.97E3	6.208	1.97E3	1.152	1.97E3	5.391
1.97E3	6.210	1.97E3	1.151	1.97E3	5.396
1.97E3	6.206	1.97E3	1.149	1.97E3	5.400
1.97E3	6.200	1.97E3	1.150	1.97E3	5.390
1.97E3	6.204	1.97E3	1.151	1.97E3	5.391
1.98E3	6.204	1.98E3	1.152	1.98E3	5.387
1.98E3	6.201	1.98E3	1.148	1.98E3	5.400
1.98E3	6.198	1.98E3	1.150	1.98E3	5.390
1.98E3	6.197	1.98E3	1.148	1.98E3	5.399
1.98E3	6.194	1.98E3	1.150	1.98E3	5.388
1.98E3	6.197	1.98E3	1.151	1.98E3	5.385
1.98E3	6.206	1.98E3	1.151	1.98E3	5.393
1.98E3	6.208	1.98E3	1.152	1.98E3	5.390
1.98E3	6.207	1.98E3	1.150	1.98E3	5.399
1.98E3	6.207	1.98E3	1.152	1.98E3	5.388
1.99E3	6.200	1.99E3	1.153	1.99E3	5.377
1.99E3	6.206	1.99E3	1.152	1.99E3	5.386
1.99E3	6.205	1.99E3	1.153	1.99E3	5.381
1.99E3	6.206	1.99E3	1.153	1.99E3	5.382
1.99E3	6.213	1.99E3	1.155	1.99E3	5.381
1.99E3	6.214	1.99E3	1.156	1.99E3	5.378
1.99E3	6.213	1.99E3	1.155	1.99E3	5.377
1.99E3	6.208	1.99E3	1.155	1.99E3	5.376
1.99E3	6.208	1.99E3	1.154	1.99E3	5.382
1.99E3	6.208	1.99E3	1.155	1.99E3	5.377
2E3	6.206	2E3	1.155	2E3	5.374
2E3	6.204	2E3	1.154	2E3	5.378
2E3	6.206	2E3	1.156	2E3	5.368
[truncated: 5,480 more rows]
